# Supplementary material for: Genomic regions, cellular components and gene regulatory basis underlying pod length variations in cowpea (V. unguiculata L. Walp)
Source: Plant Biotechnol J. 2016 Oct 17;15(5):547–57. doi: 10.1111/pbi.12639 (PMC5399003; doi:10.1111/pbi.12639)
Supplement: Supplementary file 4 — Table S1 Germplasm lines used in the current study. Pod length data are the mean of three trials from 2014 to 2015 in Haining, China. [file PBI-15-547-s010.xlsx]

## Sheet: Sheet1
Table S1. Germplasm lines used in the current study. Pod length data are the mean of three trials from 2014 to 2015 in Haining, China.
Taxa	Name or ID	Type	Origin	Usage type	Pod length (cm)	Subpopulation assignment	Note
G93	1162	Landrace	Southern China	Grain	34.6627	Subpopulation1
G105	1380	Landrace	Southern China	Grain	16.4246	Subpopulation1
G123	V07E0686-1	Landrace	Southern China	Grain	27.938	Subpopulation1
G357	Zhudou	Landrace	Southern China	Grain	15.9726	Subpopulation1	Included in short-pod pool
G42	471	Landrace	Northern China	Grain	17.6832	Subpopulation1
X335	Kathoka	Cultivar	USA	Grain	18.3733	Subpopulation1
X343	UCR5041	Cultivar	USA	Grain	28.525	Subpopulation1
X423	Ⅱ7E0162	Landrace	Northern China	Grain	27.2	Subpopulation1
X436	Ⅱ7E0205	Landrace	Southern China	Grain	24.8	Subpopulation1
X461	Ⅱ7E0266	Landrace	Northern China	Grain	28.1875	Subpopulation1
X462	Ⅱ7E0274	Landrace	Southern China	Grain	22.75	Subpopulation1
X468	Ⅱ7E0293	Landrace	Southern China	Vegetable	41.3375	Subpopulation1
X469	Ⅱ7E0294	Landrace	Southern China	Grain	29.0056	Subpopulation1
X485	Ⅱ7E0343	Landrace	Northern China	Grain	23.6944	Subpopulation1
X489	Ⅱ7E0356	Landrace	Northern China	Vegetable	37.1167	Subpopulation1
X499	Ⅱ7E0405	Landrace	Southern China	Grain	16.4	Subpopulation1
X507	Ⅱ7E0433	Landrace	Northern China	Grain	20.3333	Subpopulation1
X508	Ⅱ7E0437	Landrace	Northern China	Grain	28.5481	Subpopulation1
X511	Ⅱ7E0447	Landrace	Northern China	Grain	20.6714	Subpopulation1
X516	Ⅱ7E0464	Landrace	Northern China	Grain	32.7214	Subpopulation1
X519	Ⅱ7E0472	Landrace	Northern China	Grain	15.7889	Subpopulation1
X520	Ⅱ7E0476	Landrace	Northern China	Grain	23.0667	Subpopulation1
X521	Ⅱ7E0477	Landrace	Northern China	Grain	19.95	Subpopulation1
G82	1004	Landrace	Philipine	Grain	13.2678	Subpopulation1	Included in short-pod pool
G47	569	Landrace	Southern China	Grain	13.8725	Subpopulation1	Included in short-pod pool
X382	Huageng	Landrace	Southern China	Grain	30.75	Subpopulation1
X371	Dongjiang	Landrace	Southern China	Grain	19.9	Subpopulation1
X406	Ⅱ7E0076	Landrace	Northern China	Vegetable	35.975	Subpopulation1
X319	D501	Landrace	Southern China	Grain	21.2667	Subpopulation1
X322	May red	Landrace	Southern China	Grain	23.4167	Subpopulation1
X336	Exluanda	Cultivar	USA	Grain	15.0667	Subpopulation1
X346	UCR5162	Cultivar	USA	Vegetable	31.65	Subpopulation1
X394	Ⅱ7E0017	Landrace	Northern China	Grain	22.925	Subpopulation1
X395	Ⅱ7E0018	Landrace	Northern China	Grain	27.1694	Subpopulation1
X396	Ⅱ7E0020	Landrace	Northern China	Grain	25.775	Subpopulation1
X397	Ⅱ7E0026	Landrace	Southern China	Vegetable	36.7111	Subpopulation1
X399	Ⅱ7E0045	Landrace	Southern China	Vegetable	38.7208	Subpopulation1
X402	Ⅱ7E0051	Landrace	Southern China	Grain	33.1625	Subpopulation1
X421	Ⅱ7E0155	Landrace	Northern China	Grain	28.1	Subpopulation1
X424	Ⅱ7E0173	Landrace	Northern China	Grain	20.8929	Subpopulation1
X459	Ⅱ7E0263	Landrace	Southern China	Vegetable	44.1602	Subpopulation1
X465	Ⅱ7E0286	Landrace	Southern China	Grain	31.9167	Subpopulation1
X477	Ⅱ7E0309	Landrace	Southern China	Grain	31.8315	Subpopulation1
X481	Ⅱ7E0328	Landrace	Northern China	Grain	20.8167	Subpopulation1
X482	Ⅱ7E0329	Landrace	Northern China	Grain	23.6944	Subpopulation1
X488	Ⅱ7E0355	Landrace	Northern China	Grain	24.975	Subpopulation1
X501	Ⅱ7E0409	Landrace	Southern China	Grain	18.5611	Subpopulation1
X502	Ⅱ7E0410	Landrace	Northern China	Grain	25.6	Subpopulation1
X506	Ⅱ7E0423	Landrace	Northern China	Grain	12.6333	Subpopulation1
X514	Ⅱ7E0460	Landrace	Northern China	Grain	32.2357	Subpopulation1
X517	Ⅱ7E0466	Landrace	Northern China	Grain	14.4722	Subpopulation1
X529	Ⅱ7E0666	Landrace	Southern China	Grain	23.5222	Subpopulation1
X536	Ⅱ7E0728	Landrace	Southern China	Grain	15.05	Subpopulation1
X537	Ⅱ7E0730	Landrace	Southern China	Grain	16.7	Subpopulation1
X539	Ⅱ7E0754	Landrace	Southern China	Grain	21.8	Subpopulation1
X540	Ⅱ7E0760	Landrace	Northern China	Vegetable	49.1167	Subpopulation1
X542	Ⅱ7E0770	Landrace	Northern China	Grain	17.25	Subpopulation1
G22	157	Landrace	Northern China	Grain	35.0523	Subpopulation1
G23	163	Landrace	Northern China	Grain	32.589	Subpopulation1
G34	279	Landrace	Southern China	Vegetable	54.7278	Subpopulation1
G37	377	Landrace	Southern China	Grain	15.7875	Subpopulation1	Included in short-pod pool
G65	873	Landrace	Northern China	Grain	27.8075	Subpopulation1
G84	D1008	Landrace	Southern China	Grain	21.1696	Subpopulation1
G169	TV04011	Cultivar	USA	Vegetable	43.5833	Subpopulation1
G314	912	Landrace	Northern China	Grain	12.304	Subpopulation1	Included in short-pod pool
G323	CB46	Cultivar	USA	Grain	15.2587	Subpopulation1	Included in short-pod pool
G334	Cha.Gre.	Cultivar	USA	Grain	15.4481	Subpopulation1	Included in short-pod pool
G342	UCR5040	Cultivar	USA	Vegetable	38.4733	Subpopulation1
G354	D2	Cultivar	USA	Grain	13.1943	Subpopulation1
G358	August white	Landrace	Southern China	Grain	22.84	Subpopulation1
X3	Ⅱ7E0008	Landrace	Northern China	Grain	31.75	Subpopulation1
X10	Ⅱ7E0054	Landrace	Southern China	Grain	14.175	Subpopulation1
X25	166	Landrace	Northern China	Grain	31.8981	Subpopulation1
X26	167	Landrace	Northern China	Grain	20.5417	Subpopulation1
X41	Ⅱ7E0435	Landrace	Northern China	Grain	13.0833	Subpopulation1
X72	D962	Landrace	Philipine	Grain	17.0125	Subpopulation1
X81	1003	Landrace	Philipine	Grain	12.3375	Subpopulation1
X103	D1287	Landrace	Southern China	Grain	21.9417	Subpopulation1
X125	VO7E0825	Landrace	Southern China	Grain	20.5917	Subpopulation1
TZ30	Zhijiang282	Cultivar	Southern China	Vegetable	54	Subpopulation2
G237	ZJ12	Cultivar	Southern China	Vegetable	49.932	Subpopulation2
G122	V07E0378	Landrace	Southern China	Vegetable	45.4299	Subpopulation2
G128	V07E1401	Landrace	Southern China	Vegetable	55.9917	Subpopulation2
G13	82	Landrace	Southern China	Vegetable	45.3017	Subpopulation2
G136	Ganyuan zaofeng	Cultivar	Southern China	Vegetable	47.8895	Subpopulation2
G151	Thailand blackseed	Cultivar	Thailand	Vegetable	50.3012	Subpopulation2
G158	Early quanneng	Cultivar	Southern China	Vegetable	51.9012	Subpopulation2
G189	Qingjiang80	Cultivar	Northern China	Vegetable	52.9705	Subpopulation2	Included in long-pod pool
G210	Guangxibaipi	Cultivar	Southern China	Vegetable	44.5419	Subpopulation2
G229	Yinjiang No.1	Cultivar	Northern China	Vegetable	44.5879	Subpopulation2
G240	Zhiqing No.3	Cultivar	Southern China	Vegetable	50.0273	Subpopulation2
G261	A3.2.1.1.1.1Q	Improved breeding line	Southern China	Vegetable	49.7099	Subpopulation2
G264	Long C△C1.2.1	Improved breeding line	Southern China	Vegetable	54.168	Subpopulation2
G268	△ClongC5.1.1.5.1Q	Improved breeding line	Southern China	Vegetable	52.0934	Subpopulation2
G67	911	Landrace	Northern China	Vegetable	57.7243	Subpopulation2
G89	1128	Cultivar	Southern China	Vegetable	41.7176	Subpopulation2
G90	1142	Landrace	Northern China	Vegetable	49.4865	Subpopulation2
G97	1253	Landrace	Southern China	Vegetable	63.7736	Subpopulation2	Included in long-pod pool
G99	1266	Landrace	Southern China	Vegetable	55.4329	Subpopulation2
X134	Ganyuan Fengkang	Cultivar	Southern China	Vegetable	45.5417	Subpopulation2
X154	Touwang No.2	Cultivar	Southern China	Vegetable	46.7736	Subpopulation2
X160	Zhengjiang555	Cultivar	Southern China	Vegetable	48.3458	Subpopulation2
X205	Youbao	Cultivar	Southern China	Vegetable	54.0071	Subpopulation2
X393	Ⅱ7E0011	Landrace	Northern China	Vegetable	50.625	Subpopulation2
X446	Ⅱ7E0224	Landrace	Southern China	Vegetable	47.4667	Subpopulation2
X447	Ⅱ7E0225	Landrace	Southern China	Vegetable	46.282	Subpopulation2
X451	Ⅱ7E0241	Landrace	Southern China	Vegetable	55.7167	Subpopulation2
X466	Ⅱ7E0289	Cultivar	Southern China	Vegetable	46.6583	Subpopulation2
X480	Ⅱ7E0320	Landrace	Northern China	Vegetable	45.05	Subpopulation2
X486	Ⅱ7E0351	Landrace	Northern China	Vegetable	41.425	Subpopulation2
X513	Ⅱ7E0456	Landrace	Northern China	Vegetable	51.3188	Subpopulation2
X515	Ⅱ7E0461	Landrace	Northern China	Vegetable	41.1854	Subpopulation2
X523	Ⅱ7E0626	Landrace	Northern China	Vegetable	52.3519	Subpopulation2
X535	Ⅱ7E0711	Landrace	Southern China	Vegetable	42.4833	Subpopulation2
X55	Ⅱ7E0715	Landrace	Southern China	Vegetable	39.5556	Subpopulation2
X388	Qiujiang	Landrace	Southern China	Vegetable	54.3278	Subpopulation2
X179	Zaoshengwang	Cultivar	Southern China	Vegetable	60.5312	Subpopulation2
G57	739	Landrace	Southern China	Vegetable	39.9985	Subpopulation2
G188	Qinglong Chunqiu	Cultivar	Northern China	Vegetable	54.7907	Subpopulation2	Included in long-pod pool
G5	23	Cultivar	Southern China	Vegetable	47.7421	Subpopulation2
X390	duanjiaoduanjia	Landrace	Southern China	Vegetable	54.2167	Subpopulation2
X293	Xinqing	Cultivar	Southern China	Vegetable	57.5875	Subpopulation2
X221	Brown102	Improved breeding line	Southern China	Vegetable	55.8833	Subpopulation2
X231	yangjiang40	Cultivar	Southern China	Vegetable	51.1157	Subpopulation2
X243	Techang80	Cultivar	Southern China	Vegetable	47.5623	Subpopulation2
X258	S86.2.3.1	Improved breeding line	Southern China	Vegetable	56.2083	Subpopulation2
X270	LongCS1.2.6	Improved breeding line	Southern China	Vegetable	59.7083	Subpopulation2
X273	△S9.4.5.2.2.1.1.1	Improved breeding line	Southern China	Vegetable	47.6	Subpopulation2
X283	Zhi5.1.2	Improved breeding line	Southern China	Vegetable	52.8481	Subpopulation2
X287	Yiqing4.1	Improved breeding line	Southern China	Vegetable	46.75	Subpopulation2
X290	14M	Improved breeding line	Southern China	Vegetable	45.4875	Subpopulation2
X292	W14	Improved breeding line	Southern China	Vegetable	46.2056	Subpopulation2
X372	Ningbo Lvdai	Cultivar	Southern China	Vegetable	56.2593	Subpopulation2
X375	Ruoheng longbean	Landrace	Southern China	Vegetable	47.95	Subpopulation2
X376	Hongzuiyan158	Cultivar	Northern China	Vegetable	0	Subpopulation2
X377	Hongzuiyan197-1	Cultivar	Southern China	Vegetable	54.3833	Subpopulation2
X389	August Ninghai	Landrace	Southern China	Vegetable	53.925	Subpopulation2
X391	Ⅱ7E0004	Landrace	Northern China	Vegetable	51.9562	Subpopulation2
X401	Ⅱ7E0050	Improved breeding line	Southern China	Vegetable	38.4	Subpopulation2
X404	Ⅱ7E0059	Landrace	Southern China	Vegetable	43.7262	Subpopulation2
X427	Ⅱ7E0179	Landrace	Northern China	Vegetable	50.7687	Subpopulation2
X503	Ⅱ7E0411	Landrace	Northern China	Vegetable	52.7125	Subpopulation2
X532	Ⅱ7E0675	Landrace	Southern China	Vegetable	60.9542	Subpopulation2
X534	Ⅱ7E0709	Landrace	Southern China	Vegetable	36.225	Subpopulation2
G11	62	Landrace	Southern China	Vegetable	56.4482	Subpopulation2
G12	66	Landrace	Southern China	Vegetable	56.3983	Subpopulation2
G24	165	Landrace	Northern China	Vegetable	62.2217	Subpopulation2	Included in long-pod pool
G27	197	Landrace	Southern China	Vegetable	54.8478	Subpopulation2
G61	825	Landrace	Southern China	Vegetable	51.2282	Subpopulation2
G73	980	Landrace	Northern China	Vegetable	45.4911	Subpopulation2
G75	983	Landrace	Northern China	Vegetable	51.2347	Subpopulation2
G78	990	Landrace	Northern China	Vegetable	48.9355	Subpopulation2
G115	VO7E0127	Landrace	Southern China	Vegetable	43.3241	Subpopulation2
G143	Ruifeng No.3	Cultivar	Northern China	Vegetable	49.2615	Subpopulation2
G148	Shanjiang 77	Cultivar	Southern China	Vegetable	55.279	Subpopulation2
G182	Donggao dark green	Cultivar	Southern China	Vegetable	57.7146	Subpopulation2
G230	Black eyebrow	Cultivar	Northern China	Vegetable	53.9016	Subpopulation2
G241	Autumn long bean 512	Cultivar	Southern China	Vegetable	35.8889	Subpopulation2
G242	Purple autumn No.6	Cultivar	Southern China	Vegetable	34.1422	Subpopulation2
G246	Zhijiang106	Cultivar	Southern China	Vegetable	55.5311	Subpopulation2
G249	Zhijiang109	Cultivar	Southern China	Vegetable	48.4667	Subpopulation2
G252	Zhi 61.1. 4.1.2.1	Improved breeding line	Southern China	Vegetable	45.3564	Subpopulation2
G253	Zhi 65.5.1.6	Improved breeding line	Southern China	Vegetable	50.0197	Subpopulation2
G260	AQ7	Improved breeding line	Southern China	Vegetable	50.3116	Subpopulation2
G262	AX4.1	Improved breeding line	Southern China	Vegetable	45.7076	Subpopulation2
G267	long CC5.1Q	Improved breeding line	Southern China	Vegetable	48.3506	Subpopulation2
G272	S4.4.1. 1.1.2Q	Improved breeding line	Southern China	Vegetable	40.9632	Subpopulation2
G274	CAB7.3.1	Improved breeding line	Southern China	Vegetable	45.6877	Subpopulation2
G288	81X141.4.2.4.1	Improved breeding line	Southern China	Vegetable	43.255	Subpopulation2
G301	Youlv white bean	Cultivar	Southern China	Vegetable	47.1476	Subpopulation2
X108	1542	Cultivar	Southern China	Vegetable	47.2632	Subpopulation2
X116	VO7E0144	Landrace	Southern China	Vegetable	44.0056	Subpopulation2
X120	VO7E0289	Cultivar	Southern China	Vegetable	41.8972	Subpopulation2
X126	VO7E0998	Landrace	Southern China	Vegetable	52.7333	Subpopulation2
X142	Ningjiang No.3	Cultivar	Southern China	Vegetable	50.6679	Subpopulation2
X153	Tianxi Yudai	Cultivar	Southern China	Vegetable	52.225	Subpopulation2
X156	Yinzaojiang No.2	Cultivar	Northern China	Vegetable	44.4537	Subpopulation2
X208	Qingbaipi	Landrace	Southern China	Vegetable	53.2801	Subpopulation2
X32	Ⅱ7E0270	Landrace	Southern China	Vegetable	74.5231	admixed
G32	270	Landrace	Southern China	Vegetable	72.759	admixed	Included in long-pod pool
G107	1391	Landrace	Southern China	Vegetable	49.2987	admixed
G14	D87	Landrace	Southern China	Vegetable	48.6726	admixed
G19	145	Cultivar	Southern China	Vegetable	55.9313	admixed	Included in long-pod pool
G291	Zu17	Improved breeding line	Southern China	Vegetable	26.4455	admixed
G8	52	Landrace	Southern China	Vegetable	44.7088	admixed
X20	Ⅱ7E0146	Landrace	Southern China	Vegetable	43.0104	admixed
X407	Ⅱ7E0077	Landrace	Northern China	Vegetable	54.5	admixed
X420	Ⅱ7E0153	Landrace	Northern China	Vegetable	61.1	admixed
X428	Ⅱ7E0184	Landrace	Southern China	Vegetable	52.25	admixed
X432	Ⅱ7E0192	Landrace	Southern China	Grain	27.7139	admixed
X433	Ⅱ7E0202	Landrace	Southern China	Vegetable	43.9441	admixed
X440	Ⅱ7E0211	Landrace	Southern China	Vegetable	NA	admixed
X442	Ⅱ7E0213	Landrace	Southern China	Vegetable	40.9944	admixed
X443	Ⅱ7E0215	Landrace	Southern China	Vegetable	55.7	admixed
X444	Ⅱ7E0220	Landrace	Southern China	Vegetable	42.1153	admixed
X445	Ⅱ7E0222	Landrace	Southern China	Vegetable	40.475	admixed
X450	Ⅱ7E0236	Landrace	Southern China	Vegetable	42.425	admixed
X453	Ⅱ7E0249	Landrace	Southern China	Vegetable	37.5	admixed
X455	Ⅱ7E0252	Landrace	Southern China	Vegetable	44.6776	admixed
X464	Ⅱ7E0283	Landrace	Southern China	Vegetable	52.128	admixed
X472	Ⅱ7E0302	Landrace	Southern China	Vegetable	50.6127	admixed
X475	Ⅱ7E0306	Landrace	Southern China	Vegetable	54.6514	admixed
X476	Ⅱ7E0308	Landrace	Southern China	Vegetable	51	admixed
X478	Ⅱ7E0315	Landrace	Southern China	Vegetable	56.9488	admixed
X490	Ⅱ7E0358	Landrace	Northern China	Grain	28.35	admixed
X493	Ⅱ7E0365	Landrace	Northern China	Grain	28.4	admixed
X494	Ⅱ7E0370	Landrace	Southern China	Vegetable	36.8444	admixed
X495	Ⅱ7E0376	Landrace	Southern China	Grain	20.0667	admixed
X496	Ⅱ7E0386	Landrace	Southern China	Vegetable	41.3167	admixed
X498	Ⅱ7E0403	Landrace	Southern China	Grain	17.5119	admixed
X509	Ⅱ7E0439	Landrace	Northern China	Grain	22.95	admixed
X527	Ⅱ7E0653	Landrace	Southern China	Vegetable	32.2958	admixed
X533	Ⅱ7E0696	Landrace	Northern China	Vegetable	43.575	admixed
X524	Ⅱ7E0627	Landrace	Northern China	Vegetable	45.7735	admixed
X437	Ⅱ7E0206	Landrace	Southern China	Vegetable	27.1889	admixed
X411	Ⅱ7E0093	Landrace	Southern China	Vegetable	0	admixed
X403	Ⅱ7E0057	Landrace	Northern China	Vegetable	54.1806	admixed
G222	Black102	Improved breeding line	Southern China	Vegetable	49.4823	admixed
X405	Ⅱ7E0074	Landrace	Northern China	Grain	24.65	admixed
X415	Ⅱ7E0107	Landrace	Southern China	Vegetable	NA	admixed
X9	53	Landrace	Southern China	Vegetable	36.2173	admixed
X467	Ⅱ7E0291	Landrace	Southern China	Vegetable	51.0722	admixed
X457	Ⅱ7E0261	Landrace	Southern China	Vegetable	41.0729	admixed
X233	Guibao longbean	Cultivar	Southern China	Vegetable	50.9088	admixed
X250	Chunbao	Cultivar	Southern China	Vegetable	56.4806	admixed
X313	Non-vining D	Cultivar	Southern China	Vegetable	30.225	admixed
X385	Wujiangdou	Landrace	Southern China	Vegetable	46.5694	admixed
X392	Ⅱ7E0009	Landrace	Northern China	Vegetable	42.5444	admixed
X398	Ⅱ7E0030	Landrace	Southern China	Vegetable	40.3375	admixed
X400	Ⅱ7E0048	Landrace	Southern China	Vegetable	29.2537	admixed
X408	Ⅱ7E0085	Landrace	Southern China	Vegetable	64.1736	admixed
X409	Ⅱ7E0090	Landrace	Southern China	Vegetable	35.0019	admixed
X410	Ⅱ7E0091	Landrace	Southern China	Vegetable	43.8403	admixed
X413	Ⅱ7E0100	Landrace	Southern China	Vegetable	38.8646	admixed
X414	Ⅱ7E0104	Landrace	Southern China	Vegetable	39.2787	admixed
X416	Ⅱ7E0108	Landrace	Southern China	Vegetable	41.6806	admixed
X418	Ⅱ7E0135	Landrace	Southern China	Vegetable	44.625	admixed
X419	Ⅱ7E0152	Landrace	Northern China	Vegetable	64.8426	admixed
X425	Ⅱ7E0174	Landrace	Northern China	Grain	23.825	admixed
X426	Ⅱ7E0178	Landrace	Northern China	Vegetable	43.7758	admixed
X429	Ⅱ7E0186	Landrace	Southern China	Vegetable	55.0739	admixed
X431	Ⅱ7E0191	Landrace	Southern China	Vegetable	39.7278	admixed
X434	Ⅱ7E0203	Landrace	Southern China	Vegetable	39.5375	admixed
X435	Ⅱ7E0204	Landrace	Southern China	Vegetable	32.4375	admixed
X438	Ⅱ7E0208	Landrace	Southern China	Grain	27.0667	admixed
X439	Ⅱ7E0209	Landrace	Southern China	Vegetable	47.6042	admixed
X448	Ⅱ7E0226	Landrace	Southern China	Vegetable	47.7889	admixed
X454	Ⅱ7E0250	Landrace	Southern China	Vegetable	55.9931	admixed
X456	Ⅱ7E0258	Landrace	Southern China	Vegetable	39.0929	admixed
X458	Ⅱ7E0262	Landrace	Southern China	Vegetable	46.7313	admixed
X460	Ⅱ7E0264	Landrace	Southern China	Vegetable	48.6877	admixed
X470	Ⅱ7E0295	Landrace	Southern China	Vegetable	50.0806	admixed
X473	Ⅱ7E0304	Landrace	Southern China	Vegetable	43.2938	admixed
X484	Ⅱ7E0335	Landrace	Northern China	Vegetable	33.125	admixed
X487	Ⅱ7E0352	Landrace	Northern China	Vegetable	37.5542	admixed
X491	Ⅱ7E0360	Landrace	Northern China	Grain	25.2	admixed
X492	Ⅱ7E0363	Landrace	Northern China	Vegetable	34.4048	admixed
X497	Ⅱ7E0391	Landrace	Southern China	Vegetable	49.4	admixed
X504	Ⅱ7E0416	Landrace	Northern China	Vegetable	40.0667	admixed
X505	Ⅱ7E0421	Landrace	Northern China	Vegetable	42.4333	admixed
X510	Ⅱ7E0442	Landrace	Northern China	Vegetable	49.5	admixed
X525	Ⅱ7E0642	Landrace	Southern China	Grain	27.7	admixed
X530	Ⅱ7E0668	Landrace	Southern China	Vegetable	48.5	admixed
X531	Ⅱ7E0670	Landrace	Southern China	Vegetable	52	admixed
X538	Ⅱ7E0740	Landrace	Southern China	Vegetable	34.7722	admixed
G7	42	Landrace	Southern China	Grain	29.8286	admixed
G15	D97	Landrace	Philipine	Vegetable	38.1474	admixed
G21	147	Landrace	Southern China	Vegetable	44.1504	admixed
G31	253D	Landrace	Southern China	Vegetable	49.9594	admixed
G36	353	Landrace	Northern China	Vegetable	43.2168	admixed
G39	382	Landrace	Southern China	Vegetable	38.1161	admixed
G45	551	Landrace	Southern China	Vegetable	45.3061	admixed
G49	587	Landrace	Southern China	Vegetable	44.1558	admixed
G66	879	Landrace	Northern China	Vegetable	46.6069	admixed
G102	1280	Landrace	Southern China	Vegetable	31.9526	admixed
G106	1387	Landrace	Southern China	Vegetable	45.0148	admixed
G118	V07E0252	Landrace	Southern China	Vegetable	53.2412	admixed
G119	V07E0286	Landrace	Southern China	Vegetable	48.1655	admixed
G312	Zhijiang dwarf No.1	Cultivar	Southern China	Grain	25.5542	admixed
G355	Spotted longbean	Landrace	Southern China	Grain	32.3415	admixed
G356	Loach longbean	Landrace	Southern China	Vegetable	52.9583	admixed
G360	57	Landrace	Northern China	Vegetable	67.7111	admixed	Included in long-pod pool
G362	185	Landrace	Southern China	Vegetable	39.6521	admixed
X6	D31	Landrace	Southern China	Vegetable	40.6667	admixed
X16	103	Landrace	Southern China	Vegetable	40.6407	admixed
X28	Ⅱ7E0198	Landrace	Southern China	Vegetable	54.9028	admixed
X30	247	Landrace	Southern China	Vegetable	38.4167	admixed
X33	Ⅱ7E0278	Landrace	Southern China	Grain	25.5	admixed
X38	Ⅱ7E0379	Landrace	Southern China	Vegetable	47.7625	admixed
X51	D648	Landrace	Southern China	Vegetable	38.0074	admixed
X52	676	Landrace	Southern China	Vegetable	35.9852	admixed
X62	843	Cultivar	Southern China	Vegetable	45.7333	admixed
X64	865	Cultivar	Southern China	Vegetable	42.2296	admixed
X80	998	Landrace	Northern China	Vegetable	51.24	admixed
X91	1145	Landrace	Northern China	Vegetable	43.4065	admixed
X92	1161	Landrace	Southern China	Vegetable	31.45	admixed
X95	1219	Landrace	Southern China	Grain	18.425	admixed
X100	1271	Landrace	Southern China	Vegetable	39.6167	admixed
X104	1299	Landrace	Northern China	Vegetable	41.675	admixed
