# Supplementary material for: Genomic regions, cellular components and gene regulatory basis underlying pod length variations in cowpea (V. unguiculata L. Walp)
Source: Plant Biotechnol J. 2016 Oct 17;15(5):547–57. doi: 10.1111/pbi.12639 (PMC5399003; doi:10.1111/pbi.12639)
Supplement: Supplementary file 5 — Table S2 Marker positions on the ZZ genetic map v.2. [file PBI-15-547-s001.xlsx]

## Sheet: Map result
Table S2. Marker positions on the ZZ genetic map v.2.
SNP	LG	cM
2_11663	1	0
2_11664	1	0
2_06865	1	0.855
2_33574	1	0.855
2_05336	1	3.512
2_13393	1	3.512
2_26720	1	3.512
2_41135	1	3.512
1_0749	1	4.806
1_1376	1	4.806
2_01286	1	4.806
2_01720	1	4.806
2_01721	1	4.806
2_09088	1	4.806
2_09089	1	4.806
2_11710	1	4.806
2_11711	1	4.806
2_12453	1	4.806
2_13194	1	4.806
2_18177	1	4.806
2_19446	1	4.806
2_19447	1	4.806
2_23131	1	4.806
2_23132	1	4.806
2_23875	1	4.806
2_37943	1	4.806
2_37944	1	4.806
2_53346	1	4.806
2_53813	1	4.806
2_08702	1	5.229
2_27926	1	5.229
2_21226	1	5.653
1_0308	1	6.08
2_07331	1	6.08
2_28295	1	6.08
2_48723	1	6.08
2_54794	1	6.08
1_0540	1	6.943
2_04123	1	6.943
2_04124	1	6.943
2_07573	1	6.943
2_07574	1	6.943
2_12898	1	6.943
2_16236	1	6.943
2_17353	1	6.943
2_17912	1	6.943
2_17913	1	6.943
2_17914	1	6.943
2_21327	1	6.943
2_21890	1	6.943
2_21891	1	6.943
2_22018	1	6.943
2_22619	1	6.943
2_22620	1	6.943
2_27527	1	6.943
2_27528	1	6.943
2_30465	1	6.943
2_30466	1	6.943
2_31606	1	6.943
2_32416	1	6.943
2_34674	1	6.943
2_34675	1	6.943
2_39065	1	6.943
2_50956	1	6.943
2_12897	1	6.943
1_1357	1	7.366
2_06488	1	7.366
2_01044	1	7.79
2_01045	1	7.79
2_02462	1	7.79
2_02463	1	7.79
2_03644	1	7.79
2_03645	1	7.79
2_14405	1	7.79
2_16868	1	7.79
2_18037	1	7.79
2_18038	1	7.79
2_19234	1	7.79
2_21505	1	7.79
2_21506	1	7.79
2_30870	1	7.79
2_47655	1	7.79
2_00702	1	8.214
2_00703	1	8.214
2_00817	1	8.214
2_00818	1	8.214
2_01314	1	8.214
2_01933	1	8.214
2_01934	1	8.214
2_02796	1	8.214
2_02797	1	8.214
2_03210	1	8.214
2_03211	1	8.214
2_03214	1	8.214
2_05065	1	8.214
2_05066	1	8.214
2_05813	1	8.214
2_05814	1	8.214
2_05815	1	8.214
2_05881	1	8.214
2_05882	1	8.214
2_07617	1	8.214
2_11985	1	8.214
2_11986	1	8.214
2_14324	1	8.214
2_14325	1	8.214
2_15608	1	8.214
2_18349	1	8.214
2_18553	1	8.214
2_18629	1	8.214
2_20566	1	8.214
2_23004	1	8.214
2_23005	1	8.214
2_23036	1	8.214
2_24779	1	8.214
2_25013	1	8.214
2_26253	1	8.214
2_28287	1	8.214
2_29074	1	8.214
2_30221	1	8.214
2_30696	1	8.214
2_31303	1	8.214
2_32176	1	8.214
2_33251	1	8.214
2_33267	1	8.214
2_33379	1	8.214
2_33704	1	8.214
2_34137	1	8.214
2_40525	1	8.214
2_44374	1	8.214
2_52013	1	8.214
2_54142	1	8.214
2_55388	1	8.214
2_00474	1	9.069
2_01738	1	9.069
2_03240	1	9.069
2_03241	1	9.069
2_05855	1	9.069
2_08504	1	9.069
2_09643	1	9.069
2_13450	1	9.069
2_19811	1	9.069
2_22970	1	9.069
2_22971	1	9.069
2_24640	1	9.069
2_24787	1	9.069
2_32464	1	9.069
2_33284	1	9.069
2_34667	1	9.069
2_40217	1	9.069
2_42521	1	9.069
2_47118	1	9.069
2_11717	1	9.492
2_15361	1	9.492
2_24186	1	9.492
2_31410	1	9.492
2_34103	1	9.492
2_51585	1	9.492
2_00603	1	9.916
2_05030	1	9.916
2_05032	1	9.916
2_05096	1	9.916
2_05098	1	9.916
2_05909	1	9.916
2_10609	1	9.916
2_14660	1	9.916
2_19274	1	9.916
2_19275	1	9.916
2_19276	1	9.916
2_20439	1	9.916
2_24309	1	9.916
2_24310	1	9.916
2_32231	1	9.916
2_50227	1	9.916
2_00208	1	10.34
2_02187	1	10.34
2_02188	1	10.34
2_02189	1	10.34
2_02190	1	10.34
2_04597	1	10.34
2_04598	1	10.34
2_04599	1	10.34
2_04600	1	10.34
2_04769	1	10.34
2_06635	1	10.34
2_07271	1	10.34
2_07272	1	10.34
2_08148	1	10.34
2_08149	1	10.34
2_09160	1	10.34
2_09161	1	10.34
2_09816	1	10.34
2_11117	1	10.34
2_12035	1	10.34
2_12037	1	10.34
2_12038	1	10.34
2_13847	1	10.34
2_14641	1	10.34
2_15182	1	10.34
2_15183	1	10.34
2_17797	1	10.34
2_17798	1	10.34
2_18880	1	10.34
2_18881	1	10.34
2_18893	1	10.34
2_19293	1	10.34
2_19309	1	10.34
2_19415	1	10.34
2_19416	1	10.34
2_19703	1	10.34
2_20419	1	10.34
2_20420	1	10.34
2_22469	1	10.34
2_22631	1	10.34
2_22977	1	10.34
2_22978	1	10.34
2_23755	1	10.34
2_23756	1	10.34
2_23884	1	10.34
2_23885	1	10.34
2_24216	1	10.34
2_24217	1	10.34
2_27749	1	10.34
2_27750	1	10.34
2_27751	1	10.34
2_29027	1	10.34
2_29790	1	10.34
2_29805	1	10.34
2_31978	1	10.34
2_31979	1	10.34
2_33006	1	10.34
2_33996	1	10.34
2_40977	1	10.34
2_41253	1	10.34
2_45419	1	10.34
2_46486	1	10.34
2_48511	1	10.34
2_49780	1	10.34
2_50452	1	10.34
2_52454	1	10.34
2_53951	1	10.34
2_54897	1	10.34
2_36234	1	11.195
2_05963	1	12.049
2_13853	1	12.049
2_13854	1	12.049
2_17062	1	12.049
2_17063	1	12.049
2_18147	1	12.049
2_18148	1	12.049
2_21689	1	12.049
2_21690	1	12.049
1_0357	1	12.473
2_05073	1	12.473
2_06298	1	12.473
2_06299	1	12.473
2_18508	1	12.473
2_33244	1	12.473
2_53903	1	12.473
2_54358	1	12.473
2_09792	1	12.897
2_20411	1	12.897
2_20412	1	12.897
2_28271	1	12.897
2_29031	1	12.897
2_42490	1	12.897
2_50174	1	12.897
2_50330	1	12.897
2_18400	1	15.554
2_19156	1	15.554
2_20595	1	15.554
2_24125	1	15.554
2_24126	1	15.554
2_30291	1	15.554
2_36067	1	15.554
2_31248	1	15.554
2_10267	1	15.978
2_50466	1	15.978
2_02688	1	18.531
2_02685	1	18.531
2_02686	1	18.531
2_08105	1	18.531
2_08106	1	18.531
2_08107	1	18.531
2_08871	1	18.531
2_11222	1	18.531
2_11223	1	18.531
2_11559	1	18.531
2_11560	1	18.531
2_12272	1	18.531
2_12464	1	18.531
2_13958	1	18.531
2_13959	1	18.531
2_16031	1	18.531
2_18241	1	18.531
2_18340	1	18.531
2_20979	1	18.531
2_24775	1	18.531
2_24776	1	18.531
2_27980	1	18.531
2_28096	1	18.531
2_28529	1	18.531
2_29761	1	18.531
2_30443	1	18.531
2_30444	1	18.531
2_31288	1	18.531
2_32123	1	18.531
2_34386	1	18.531
2_40786	1	18.531
2_44112	1	18.531
2_45018	1	18.531
2_48280	1	18.531
2_49096	1	18.531
2_55000	1	18.531
2_43366	1	19.021
2_48956	1	19.021
1_0238	1	19.876
1_0645	1	19.876
2_01156	1	19.876
2_01157	1	19.876
2_02172	1	19.876
2_02173	1	19.876
2_02174	1	19.876
2_04367	1	19.876
2_04368	1	19.876
2_12153	1	19.876
2_12154	1	19.876
2_14237	1	19.876
2_14238	1	19.876
2_16217	1	19.876
2_16537	1	19.876
2_17529	1	19.876
2_19172	1	19.876
2_22107	1	19.876
2_26032	1	19.876
2_26317	1	19.876
2_28407	1	19.876
2_28566	1	19.876
2_29256	1	19.876
2_34266	1	19.876
2_38574	1	19.876
2_38575	1	19.876
2_38927	1	19.876
2_44955	1	19.876
2_49690	1	19.876
2_52890	1	19.876
2_53640	1	19.876
2_02129	1	21.17
2_02309	1	21.17
2_05986	1	21.17
2_05988	1	21.17
2_06616	1	21.17
2_10584	1	21.17
2_17768	1	21.17
2_18117	1	21.17
2_20093	1	21.17
2_28420	1	21.17
2_30572	1	21.17
2_35019	1	21.17
2_35730	1	21.17
2_36176	1	21.17
2_37309	1	21.17
2_44001	1	21.17
2_48173	1	21.17
2_50126	1	21.17
2_27419	1	21.593
2_36669	1	21.593
2_13148	1	22.887
2_13149	1	22.887
2_20907	1	22.887
2_04436	1	25.081
2_04438	1	25.081
2_17822	1	25.081
2_17823	1	25.081
2_17824	1	25.081
2_17825	1	25.081
2_26357	1	25.081
2_26358	1	25.081
2_26359	1	25.081
2_26360	1	25.081
2_32615	1	25.081
2_47738	1	25.081
2_11319	1	25.505
2_22891	1	25.505
2_28796	1	25.505
2_31767	1	25.505
2_34704	1	25.505
2_51294	1	25.505
1_0625	1	25.929
2_00128	1	25.929
2_00129	1	25.929
2_03467	1	25.929
2_03693	1	25.929
2_03694	1	25.929
2_04903	1	25.929
2_04904	1	25.929
2_06146	1	25.929
2_06147	1	25.929
2_06149	1	25.929
2_06152	1	25.929
2_06153	1	25.929
2_07227	1	25.929
2_08386	1	25.929
2_10063	1	25.929
2_10064	1	25.929
2_10912	1	25.929
2_10913	1	25.929
2_14039	1	25.929
2_14040	1	25.929
2_14873	1	25.929
2_14874	1	25.929
2_15090	1	25.929
2_15091	1	25.929
2_15543	1	25.929
2_17259	1	25.929
2_17416	1	25.929
2_17417	1	25.929
2_18849	1	25.929
2_18850	1	25.929
2_19158	1	25.929
2_19167	1	25.929
2_19402	1	25.929
2_19537	1	25.929
2_19838	1	25.929
2_19839	1	25.929
2_21620	1	25.929
2_21621	1	25.929
2_22974	1	25.929
2_22975	1	25.929
2_25956	1	25.929
2_26046	1	25.929
2_27386	1	25.929
2_27879	1	25.929
2_30851	1	25.929
2_30915	1	25.929
2_31209	1	25.929
2_34226	1	25.929
2_38013	1	25.929
2_43569	1	25.929
2_45159	1	25.929
2_48323	1	25.929
2_49353	1	25.929
2_50233	1	25.929
2_50660	1	25.929
2_51810	1	25.929
2_53494	1	25.929
2_54792	1	25.929
2_25144	1	26.783
2_25145	1	26.783
2_28222	1	26.783
2_04557	1	27.207
2_04558	1	27.207
2_12481	1	27.207
2_14935	1	27.207
2_21139	1	27.207
2_28413	1	27.207
2_54088	1	27.207
2_02727	1	28.5
2_02728	1	28.5
2_06059	1	28.5
2_23662	1	28.5
2_23687	1	28.5
2_23688	1	28.5
2_24499	1	28.5
2_24517	1	28.5
2_25647	1	28.5
2_33541	1	28.5
2_33944	1	28.5
2_36665	1	28.5
2_42989	1	28.5
2_45659	1	28.5
1_0344	1	28.924
2_12257	1	28.924
2_12258	1	28.924
2_18273	1	28.924
2_18274	1	28.924
2_22889	1	28.924
2_22890	1	28.924
2_31686	1	28.924
2_45688	1	28.924
2_49298	1	28.924
2_47767	1	29.359
2_01158	1	29.359
2_01159	1	29.359
2_03914	1	29.359
2_03948	1	29.359
2_03949	1	29.359
2_07795	1	29.359
2_08305	1	29.359
2_14197	1	29.359
2_14198	1	29.359
2_18860	1	29.359
2_19126	1	29.359
2_26419	1	29.359
2_26420	1	29.359
2_29781	1	29.359
2_30108	1	29.359
2_30697	1	29.359
2_31770	1	29.359
2_41133	1	29.359
2_45127	1	29.359
2_45212	1	29.359
2_48920	1	29.359
2_50561	1	29.359
2_53994	1	29.359
1_0435	1	29.794
2_14352	1	29.794
2_15497	1	29.794
2_39209	1	29.794
2_39874	1	29.794
2_46576	1	29.794
2_47840	1	29.794
2_28479	1	30.232
1_1193	1	30.232
2_03362	1	30.232
2_03363	1	30.232
2_06662	1	30.232
2_06663	1	30.232
2_10053	1	30.232
2_16347	1	30.232
2_18257	1	30.232
2_18258	1	30.232
2_22595	1	30.232
2_22596	1	30.232
2_24505	1	30.232
2_24506	1	30.232
2_26517	1	30.232
2_26965	1	30.232
2_27310	1	30.232
2_28480	1	30.232
2_31228	1	30.232
2_31280	1	30.232
2_33639	1	30.232
2_44432	1	30.232
2_46842	1	30.232
2_47850	1	30.232
2_52455	1	30.232
2_53027	1	30.232
2_53236	1	30.232
2_13495	1	31.117
2_44510	1	31.117
2_37653	1	36.4
2_08516	1	36.4
2_08517	1	36.4
2_13365	1	36.4
2_14574	1	36.4
2_17939	1	36.4
2_20085	1	36.4
2_20087	1	36.4
2_27552	1	36.4
2_27850	1	36.4
2_33492	1	36.4
2_34601	1	36.4
2_38213	1	36.4
2_38343	1	36.4
2_38496	1	36.4
2_38497	1	36.4
2_39510	1	36.4
2_40387	1	36.4
2_40652	1	36.4
2_41283	1	36.4
2_42290	1	36.4
2_42507	1	36.4
2_45856	1	36.4
2_47080	1	36.4
2_47441	1	36.4
2_47691	1	36.4
2_47831	1	36.4
2_48322	1	36.4
2_50651	1	36.4
2_51124	1	36.4
2_52193	1	36.4
2_52861	1	36.4
2_53114	1	36.4
2_53323	1	36.4
2_53462	1	36.4
2_54048	1	36.4
2_31105	1	38.381
2_31571	1	38.381
2_52120	1	38.381
2_53671	1	38.381
2_53717	1	38.381
2_13988	1	41.51
2_34282	1	41.51
2_15770	1	43.705
2_17494	1	45.445
2_03672	1	46.299
2_09985	1	46.299
2_14714	1	46.299
2_14715	1	46.299
2_20415	1	46.299
2_26039	1	46.299
2_30541	1	46.299
2_33457	1	46.299
2_00777	1	46.723
2_02593	1	46.723
2_02924	1	46.723
2_02925	1	46.723
2_04161	1	46.723
2_04162	1	46.723
2_08509	1	46.723
2_11741	1	46.723
2_16081	1	46.723
2_18863	1	46.723
2_19961	1	46.723
2_21649	1	46.723
2_24439	1	46.723
2_27140	1	46.723
2_27141	1	46.723
2_31189	1	46.723
2_32363	1	46.723
2_35939	1	46.723
2_38781	1	46.723
2_38782	1	46.723
2_43415	1	46.723
2_47466	1	46.723
2_48170	1	46.723
2_51768	1	46.723
2_52563	1	46.723
2_04420	1	47.151
2_04421	1	47.151
2_09429	1	47.151
2_11005	1	47.151
2_28154	1	47.151
2_28155	1	47.151
2_28699	1	47.151
2_28822	1	47.151
2_28823	1	47.151
2_31822	1	47.151
2_31823	1	47.151
2_32601	1	47.151
2_37981	1	47.151
2_42585	1	47.151
2_46988	1	47.151
2_48218	1	47.151
2_04248	1	48.013
2_04249	1	48.013
2_12332	1	48.013
2_12333	1	48.013
2_16558	1	48.013
2_17389	1	48.013
2_17848	1	48.013
2_21727	1	48.013
2_21807	1	48.013
2_27987	1	48.013
2_29941	1	48.013
2_31532	1	48.013
2_33538	1	48.013
2_34084	1	48.013
2_37982	1	48.013
2_46151	1	48.013
2_46777	1	48.013
2_48086	1	48.013
2_50122	1	48.013
2_50393	1	48.013
2_30513	1	48.436
2_20005	1	48.86
2_33466	1	48.86
2_34596	1	48.86
2_34618	1	48.86
2_03008	1	49.284
2_06466	1	49.284
2_18588	1	49.284
2_27127	1	49.284
2_32446	1	49.284
2_38643	1	49.284
2_47745	1	49.284
2_52677	1	49.284
1_1088	1	49.708
2_04470	1	49.708
2_04471	1	49.708
2_04472	1	49.708
2_07932	1	49.708
2_09426	1	49.708
2_09567	1	49.708
2_13121	1	49.708
2_16503	1	49.708
2_24593	1	49.708
2_26033	1	49.708
2_26034	1	49.708
2_26375	1	49.708
2_26376	1	49.708
2_29769	1	49.708
2_29912	1	49.708
2_31861	1	49.708
2_33596	1	49.708
2_33646	1	49.708
2_34724	1	49.708
2_37780	1	49.708
2_43062	1	49.708
2_44889	1	49.708
2_03999	1	51.001
2_18665	1	51.001
2_26158	1	51.001
2_33011	1	51.001
2_55508	1	51.001
2_01204	1	51.428
2_01201	1	51.856
2_01202	1	51.856
2_09741	1	51.856
2_20532	1	51.856
2_20533	1	51.856
2_29774	1	51.856
2_37219	1	51.856
2_46661	1	51.856
2_53389	1	51.856
2_02385	1	52.711
2_05064	1	52.711
2_10172	1	52.711
2_13867	1	52.711
2_14400	1	52.711
2_14895	1	52.711
2_14896	1	52.711
2_18473	1	52.711
2_19597	1	52.711
2_19945	1	52.711
2_20225	1	52.711
2_21511	1	52.711
2_23151	1	52.711
2_25505	1	52.711
2_26629	1	52.711
2_26912	1	52.711
2_26913	1	52.711
2_30761	1	52.711
2_30975	1	52.711
2_31820	1	52.711
2_31821	1	52.711
2_32254	1	52.711
2_32265	1	52.711
2_32308	1	52.711
2_33026	1	52.711
2_41100	1	52.711
2_49385	1	52.711
2_50573	1	52.711
2_53769	1	52.711
2_09611	1	53.134
2_13525	1	53.558
2_13526	1	53.558
2_19577	1	53.558
2_29462	1	53.558
2_29881	1	53.558
2_29882	1	53.558
2_37017	1	53.558
2_52909	1	53.558
2_05751	1	53.982
2_17551	1	53.982
2_19011	1	53.982
2_15655	1	54.406
2_15656	1	54.406
2_50080	1	54.406
2_10788	1	60.037
2_10789	1	60.037
2_10790	1	60.037
2_10791	1	60.037
2_14500	1	60.46
2_05392	1	61.315
2_05393	1	61.315
2_18745	1	61.315
2_26735	1	61.315
2_33285	1	61.315
2_21058	1	64.444
2_21059	1	64.444
2_29889	1	66.639
2_32691	1	66.639
2_49215	1	66.639
2_54217	1	66.639
2_04062	1	67.062
2_04063	1	67.062
2_22489	1	67.062
2_32298	1	67.062
1_0029	1	82.181
1_0737	1	82.181
2_00213	1	82.181
2_00215	1	82.181
2_00216	1	82.181
2_05727	1	82.181
2_05728	1	82.181
2_06945	1	82.181
2_11827	1	82.181
2_19278	1	82.181
2_22602	1	82.181
2_27284	1	82.181
2_27285	1	82.181
2_30458	1	82.181
2_30879	1	82.181
2_31127	1	82.181
2_33984	1	82.181
2_50525	1	82.181
2_11613	1	82.605
2_11614	1	82.605
2_11615	1	82.605
2_11616	1	82.605
2_32718	1	82.605
1_0731	1	83.898
2_29924	1	83.898
2_30526	1	83.898
2_51797	1	88.541
2_03977	1	91.698
2_26272	1	91.698
2_32577	1	91.698
1_1129	2	0
2_05490	2	0
2_07092	2	0
2_07365	2	0
2_14316	2	0
2_18898	2	0
2_21601	2	0
2_26023	2	0
2_26408	2	0
2_29744	2	0
2_30340	2	0
2_32988	2	0
2_35581	2	0
2_35586	2	0
2_35994	2	0
2_35995	2	0
2_36934	2	0
2_37051	2	0
2_40945	2	0
2_52083	2	0
2_54034	2	0
2_02221	2	0.855
2_07297	2	0.855
2_14191	2	0.855
2_14192	2	0.855
2_14885	2	0.855
2_18376	2	0.855
2_18599	2	0.855
2_18600	2	0.855
2_19057	2	0.855
2_20079	2	0.855
2_23854	2	0.855
2_23855	2	0.855
2_25439	2	0.855
2_27408	2	0.855
2_28365	2	0.855
2_29888	2	0.855
2_34163	2	0.855
2_45234	2	0.855
2_47883	2	0.855
2_02415	2	2.148
2_08734	2	2.148
2_08735	2	2.148
2_27921	2	2.148
2_11837	2	2.572
2_16907	2	2.572
2_16908	2	2.572
2_16909	2	2.572
2_30375	2	2.572
2_07960	2	8.735
2_20368	2	8.735
2_54294	2	8.735
2_28567	2	13.845
2_32557	2	13.845
2_45804	2	14.269
2_53380	2	14.269
2_07100	2	14.693
2_45151	2	14.693
2_46731	2	14.693
2_04655	2	15.117
2_04656	2	15.117
2_24790	2	15.117
2_13352	2	18.726
2_21228	2	18.726
2_22169	2	18.726
2_29391	2	18.726
2_06564	2	19.15
2_16234	2	19.15
2_28377	2	19.15
2_28378	2	19.15
2_00130	2	19.574
2_16452	2	19.574
2_16453	2	19.574
2_20573	2	19.574
2_32276	2	19.574
2_30853	2	20.429
2_15610	2	21.283
2_51568	2	21.283
2_04137	2	21.707
2_04138	2	21.707
2_09051	2	21.707
2_09052	2	21.707
2_18762	2	21.707
2_22131	2	21.707
2_22132	2	21.707
2_28036	2	21.707
2_34094	2	21.707
2_50574	2	21.707
2_53165	2	21.707
2_06872	2	22.131
2_11091	2	22.131
2_11092	2	22.131
2_27273	2	22.131
1_1258	2	22.555
2_04670	2	22.555
2_05487	2	22.555
2_05488	2	22.555
2_40904	2	22.555
2_48716	2	22.555
2_51032	2	22.555
2_08492	2	23.409
2_18926	2	23.409
2_30787	2	23.409
2_51559	2	23.409
2_00410	2	24.264
2_09119	2	24.264
2_09120	2	24.264
2_11096	2	24.264
2_11097	2	24.264
2_14361	2	24.264
2_14362	2	24.264
2_17366	2	24.264
2_17367	2	24.264
2_20292	2	24.264
2_37605	2	24.264
2_51120	2	24.264
2_18715	2	25.558
2_30492	2	25.558
1_0589	2	26.412
2_02754	2	26.412
2_02758	2	26.412
2_25713	2	26.412
2_25714	2	26.412
2_07479	2	29.07
2_09574	2	29.07
2_09835	2	29.07
2_09836	2	29.07
2_44658	2	29.07
2_01509	2	33.17
2_25092	2	33.17
2_28580	2	33.17
2_33141	2	33.17
2_34501	2	33.17
2_38952	2	33.17
2_43162	2	33.17
2_50413	2	33.17
2_52241	2	37.77
2_38580	2	38.194
2_18979	2	38.617
2_41805	2	38.617
2_51458	2	39.911
1_0061	2	40.766
2_06831	2	40.766
2_13080	2	40.766
2_34127	2	40.766
2_41452	2	40.766
2_44676	2	40.766
2_52242	2	40.766
2_09692	2	42.059
2_14066	2	42.059
2_16165	2	42.059
2_17426	2	42.059
2_17427	2	42.059
2_18075	2	42.059
2_19286	2	42.059
2_26435	2	42.059
2_27205	2	42.059
2_27206	2	42.059
2_27688	2	42.059
2_28328	2	42.059
2_32813	2	42.059
2_34436	2	42.059
2_34437	2	42.059
2_39145	2	42.059
2_40144	2	42.059
2_40238	2	42.059
2_40418	2	42.059
2_40814	2	42.059
2_42457	2	42.059
2_46839	2	42.059
2_47358	2	42.059
2_47729	2	42.059
2_52466	2	42.059
2_52973	2	42.059
2_54287	2	42.059
2_54402	2	42.059
2_28276	2	42.227
2_42170	2	42.227
2_09818	2	42.227
1_0284	2	42.395
2_14750	2	42.395
2_14751	2	42.395
2_14766	2	42.395
2_24623	2	42.395
2_24624	2	42.395
2_25888	2	42.395
2_27714	2	42.395
2_31814	2	42.395
2_34210	2	42.395
2_34258	2	42.395
2_34260	2	42.395
2_37581	2	42.395
2_37582	2	42.395
2_38896	2	42.395
2_38897	2	42.395
2_39151	2	42.395
2_40639	2	42.395
2_41219	2	42.395
2_42408	2	42.395
2_42411	2	42.395
2_42419	2	42.395
2_42666	2	42.395
2_43650	2	42.395
2_44688	2	42.395
2_44936	2	42.395
2_45299	2	42.395
2_47638	2	42.395
2_48069	2	42.395
2_49560	2	42.395
2_49977	2	42.395
2_50264	2	42.395
2_52051	2	42.395
2_52723	2	42.395
2_53811	2	42.395
2_53967	2	42.395
2_54008	2	42.395
2_24463	2	42.819
2_34321	2	42.819
2_11279	2	43.243
2_23565	2	43.243
2_29014	2	43.243
2_31314	2	43.243
2_31315	2	43.243
2_34644	2	43.243
2_42864	2	43.243
2_44906	2	43.243
2_47627	2	43.243
2_48825	2	43.243
2_48905	2	43.243
2_52517	2	43.243
2_54031	2	43.243
2_09134	2	43.666
2_09135	2	43.666
2_14336	2	43.666
2_38668	2	43.666
2_51319	2	43.666
2_52467	2	43.666
2_54930	2	43.666
2_01690	2	43.666
2_02041	2	43.666
2_04757	2	43.666
2_04758	2	43.666
2_07322	2	43.666
2_10046	2	43.666
2_12938	2	43.666
2_15289	2	43.666
2_19441	2	43.666
2_22868	2	43.666
2_24322	2	43.666
2_24959	2	43.666
2_25171	2	43.666
2_30692	2	43.666
2_32831	2	43.666
2_34339	2	43.666
2_37522	2	43.666
2_38239	2	43.666
2_38447	2	43.666
2_38448	2	43.666
2_38669	2	43.666
2_39620	2	43.666
2_40444	2	43.666
2_40805	2	43.666
2_43676	2	43.666
2_44006	2	43.666
2_45361	2	43.666
2_46029	2	43.666
2_48683	2	43.666
2_55197	2	43.666
1_0585	2	44.094
2_01598	2	44.094
2_01599	2	44.094
2_01940	2	44.094
2_01941	2	44.094
2_02003	2	44.094
2_02138	2	44.094
2_03128	2	44.094
2_03129	2	44.094
2_08565	2	44.094
2_14821	2	44.094
2_18459	2	44.094
2_19784	2	44.094
2_21416	2	44.094
2_23529	2	44.094
2_25290	2	44.094
2_25291	2	44.094
2_25401	2	44.094
2_27874	2	44.094
2_28850	2	44.094
2_28851	2	44.094
2_29860	2	44.094
2_32313	2	44.094
2_33390	2	44.094
2_41193	2	44.094
2_44047	2	44.094
2_44531	2	44.094
2_01939	2	44.521
2_10047	2	44.521
2_32515	2	44.521
2_34144	2	44.521
2_05143	2	44.948
2_05144	2	44.948
2_41712	2	44.948
2_51812	2	44.948
2_00405	2	47.63
2_03431	2	47.63
2_03432	2	47.63
2_06557	2	47.63
2_12186	2	47.63
2_27158	2	47.63
2_39048	2	47.63
2_47492	2	47.63
2_49587	2	47.63
1_1059	2	48.053
2_08539	2	48.053
2_17773	2	48.053
2_17999	2	48.053
2_19077	2	48.053
2_19320	2	48.053
2_21559	2	48.053
2_22997	2	48.053
2_26543	2	48.053
2_27864	2	48.053
2_32221	2	48.053
2_43817	2	48.053
2_45933	2	48.053
2_04829	2	48.908
2_04999	2	48.908
2_10176	2	48.908
2_20010	2	48.908
2_20011	2	48.908
2_26525	2	48.908
2_44077	2	48.908
2_52938	2	48.908
2_02856	2	49.763
2_02858	2	49.763
2_03004	2	49.763
2_03005	2	49.763
2_03253	2	49.763
2_03254	2	49.763
2_03282	2	49.763
2_03283	2	49.763
2_04167	2	49.763
2_04168	2	49.763
2_04477	2	49.763
2_04478	2	49.763
2_05161	2	49.763
2_07070	2	49.763
2_09848	2	49.763
2_10308	2	49.763
2_10641	2	49.763
2_11110	2	49.763
2_11839	2	49.763
2_12758	2	49.763
2_12759	2	49.763
2_13279	2	49.763
2_23915	2	49.763
2_25534	2	49.763
2_28440	2	49.763
2_28441	2	49.763
2_28562	2	49.763
2_28963	2	49.763
2_30848	2	49.763
2_34170	2	49.763
2_37947	2	49.763
2_38221	2	49.763
2_38222	2	49.763
2_40405	2	49.763
2_43510	2	49.763
2_43820	2	49.763
2_47778	2	49.763
2_49468	2	49.763
2_50107	2	49.763
2_50155	2	49.763
2_51256	2	49.763
2_51368	2	49.763
2_51688	2	49.763
2_53946	2	49.763
2_53957	2	49.763
2_31777	2	50.618
1_0041	2	51.052
2_02301	2	51.052
2_11041	2	51.052
2_13453	2	51.052
2_13454	2	51.052
2_19489	2	51.052
2_29430	2	51.052
2_33151	2	51.052
2_34082	2	51.052
2_34565	2	51.052
2_15628	2	51.93
2_39118	2	51.93
2_39895	2	51.93
2_41523	2	51.93
2_43233	2	51.93
2_14219	2	52.353
2_49672	2	52.353
2_05458	2	53.208
2_05753	2	53.208
2_05754	2	53.208
2_07723	2	53.208
2_11061	2	53.208
2_12882	2	53.208
2_13519	2	53.208
2_27599	2	53.208
2_29456	2	53.208
2_30167	2	53.208
2_30168	2	53.208
1_1158	2	53.632
2_22998	2	53.632
2_31712	2	53.632
1_0215	2	54.056
2_15672	2	54.056
2_32998	2	54.056
2_45496	2	54.056
1_1449	2	54.479
2_01839	2	54.479
2_03614	2	54.479
2_06804	2	54.479
2_06805	2	54.479
2_18226	2	54.479
2_18227	2	54.479
2_21768	2	54.479
2_21769	2	54.479
2_47970	2	54.479
2_48321	2	54.479
2_52045	2	54.479
2_04902	3	0
2_14275	3	0
1_0147	3	1.74
2_06536	3	1.74
2_06538	3	1.74
2_27152	3	1.74
2_28994	3	1.74
2_02596	3	4.397
2_02597	3	4.397
2_12142	3	4.397
2_23698	3	4.397
2_23699	3	4.397
2_15087	3	4.821
2_23337	3	4.821
2_23338	3	4.821
2_24097	3	4.821
2_24098	3	4.821
2_49632	3	4.821
2_53632	3	4.821
2_08389	3	7.478
2_08390	3	7.478
2_18798	3	9.673
2_23684	3	11.867
2_31896	3	11.867
1_0591	3	12.291
2_12016	3	12.291
2_12017	3	12.291
2_12423	3	12.291
2_13221	3	12.291
2_14148	3	12.291
2_17351	3	12.291
2_22105	3	12.291
2_13219	3	12.714
2_13220	3	12.714
2_13222	3	12.714
2_07116	3	14.008
2_10272	3	14.008
2_09368	3	14.432
2_16295	3	14.432
2_19874	3	14.432
2_19875	3	14.432
2_20826	3	17.089
2_26298	3	17.944
1_0546	3	19.248
2_15641	3	19.248
2_15642	3	19.248
2_21680	3	19.248
2_31241	3	19.248
2_31524	3	19.248
2_55239	3	19.248
2_24191	3	19.676
2_30878	3	19.676
1_1512	3	20.099
2_00956	3	20.099
2_00957	3	20.099
2_01360	3	20.099
2_03127	3	20.099
2_10631	3	20.099
2_12847	3	20.099
2_13655	3	20.099
2_13656	3	20.099
2_13748	3	20.099
2_13749	3	20.099
2_14314	3	20.099
2_14315	3	20.099
2_15004	3	20.099
2_16429	3	20.099
2_20764	3	20.099
2_20765	3	20.099
2_21639	3	20.099
2_24192	3	20.099
2_26630	3	20.099
2_30266	3	20.099
2_30279	3	20.099
2_30280	3	20.099
2_30781	3	20.099
2_30863	3	20.099
2_33111	3	20.099
2_33351	3	20.099
2_38054	3	20.099
2_38055	3	20.099
2_39535	3	20.099
2_45409	3	20.099
2_50079	3	20.099
2_52947	3	20.099
2_53761	3	20.099
2_55109	3	20.099
2_16258	3	20.954
2_16259	3	20.954
2_31429	3	20.954
1_1072	3	21.378
1_1455	3	21.378
2_04908	3	21.378
2_04909	3	21.378
2_15048	3	21.378
2_15269	3	21.378
2_17762	3	21.378
2_17763	3	21.378
2_18835	3	21.378
2_19593	3	21.378
2_19594	3	21.378
2_22976	3	21.378
2_29138	3	21.378
2_29937	3	21.378
2_30007	3	21.378
2_30008	3	21.378
2_30009	3	21.378
2_31495	3	21.378
2_33571	3	21.378
2_48135	3	21.378
1_0067	3	23.572
2_05928	3	23.572
2_26932	3	23.572
2_20994	3	23.996
2_20995	3	23.996
2_22833	3	23.996
2_23435	3	23.996
2_51815	3	23.996
1_0217	3	24.42
2_01704	3	24.42
2_01705	3	24.42
2_07341	3	24.42
2_07638	3	24.42
2_10943	3	24.42
2_13508	3	24.42
2_16047	3	24.42
2_24639	3	24.42
2_32187	3	24.42
2_38009	3	24.42
2_06612	3	24.844
1_0459	3	25.267
2_05596	3	25.267
2_06180	3	25.267
2_10723	3	25.267
2_10724	3	25.267
2_17048	3	25.267
2_21499	3	25.267
2_21500	3	25.267
2_22526	3	25.267
2_22986	3	25.267
2_22987	3	25.267
2_23067	3	25.267
2_25313	3	25.267
2_28603	3	25.267
2_30454	3	25.267
2_33263	3	25.267
2_52696	3	25.267
2_53919	3	25.267
2_01712	3	25.691
2_01713	3	25.691
2_01714	3	25.691
2_01715	3	25.691
2_01840	3	25.691
2_09382	3	25.691
2_09383	3	25.691
2_10121	3	25.691
2_10122	3	25.691
2_19843	3	25.691
2_20331	3	25.691
2_24074	3	25.691
2_24075	3	25.691
2_24076	3	25.691
2_24077	3	25.691
2_25255	3	25.691
2_25409	3	25.691
2_25410	3	25.691
2_32251	3	25.691
2_34551	3	25.691
2_38950	3	25.691
2_40665	3	25.691
2_49717	3	25.691
2_49838	3	25.691
2_18371	3	26.115
2_24306	3	26.115
2_31999	3	26.115
2_32000	3	26.115
2_32001	3	26.115
2_04434	3	27.855
2_06672	3	27.855
2_18920	3	27.855
2_19315	3	27.855
2_31033	3	27.855
2_51142	3	27.855
2_53552	3	27.855
1_0465	3	29.594
2_00242	3	29.594
2_00243	3	29.594
2_10917	3	29.594
2_11344	3	29.594
2_11625	3	29.594
2_11626	3	29.594
2_11627	3	29.594
2_13697	3	29.594
2_13698	3	29.594
2_17321	3	29.594
2_17322	3	29.594
2_20790	3	29.594
2_28881	3	29.594
2_31311	3	29.594
2_32863	3	29.594
2_49515	3	29.594
2_44310	3	31.789
2_44311	3	31.789
2_02702	3	32.213
2_23251	3	32.636
2_23252	3	32.636
2_48334	3	32.636
2_00007	3	33.06
2_00008	3	33.06
2_04535	3	33.06
2_04536	3	33.06
2_04649	3	33.06
2_04650	3	33.06
2_04651	3	33.06
2_07774	3	33.06
2_07775	3	33.06
2_07776	3	33.06
2_10571	3	33.06
2_10981	3	33.06
2_10982	3	33.06
2_13771	3	33.06
2_15276	3	33.06
2_16640	3	33.06
2_20797	3	33.06
2_22193	3	33.06
2_22194	3	33.06
2_22216	3	33.06
2_22217	3	33.06
2_26444	3	33.06
2_26445	3	33.06
2_26446	3	33.06
2_26447	3	33.06
2_28548	3	33.06
2_28688	3	33.06
2_28689	3	33.06
2_30011	3	33.06
2_31316	3	33.06
2_33870	3	33.06
2_41932	3	33.06
2_44835	3	33.06
2_47781	3	33.06
2_49196	3	33.06
2_49340	3	33.06
2_49917	3	33.06
2_15583	3	33.915
2_30101	3	33.915
2_51997	3	33.915
2_46619	3	37.525
2_00152	3	37.948
2_23198	3	37.948
2_23199	3	37.948
2_26511	3	37.948
2_30102	3	37.948
2_41769	3	37.948
2_50837	3	37.948
2_51119	3	37.948
2_01747	3	38.372
2_01748	3	38.372
2_24759	3	38.372
2_31601	3	38.372
2_31602	3	38.372
2_43043	3	38.372
2_44000	3	38.372
2_44556	3	38.372
2_47830	3	38.372
2_52602	3	38.372
2_03050	3	38.796
2_03051	3	38.796
2_08270	3	38.796
2_12605	3	38.796
2_12606	3	38.796
2_12607	3	38.796
2_12608	3	38.796
2_12717	3	38.796
2_16144	3	38.796
2_22905	3	38.796
2_24988	3	38.796
2_25454	3	38.796
2_27791	3	38.796
2_32161	3	38.796
2_43406	3	38.796
2_45302	3	38.796
2_20135	3	39.22
2_24228	3	39.22
2_29992	3	39.22
2_31611	3	39.22
2_39994	3	39.22
2_42006	3	39.22
2_45204	3	39.22
2_00060	3	40.513
2_02009	3	40.513
2_02010	3	40.513
2_05436	3	40.513
2_19618	3	40.513
2_25340	3	40.513
2_25342	3	40.513
2_25581	3	40.513
2_30984	3	40.513
2_32516	3	40.513
2_25582	3	40.937
2_42694	3	40.937
2_04153	3	41.792
2_05289	3	41.792
2_05290	3	41.792
2_05291	3	41.792
2_05832	3	41.792
2_06559	3	41.792
2_09542	3	41.792
2_09543	3	41.792
2_13660	3	41.792
2_13661	3	41.792
2_14253	3	41.792
2_17014	3	41.792
2_17015	3	41.792
2_17135	3	41.792
2_17136	3	41.792
2_17519	3	41.792
2_17520	3	41.792
2_18760	3	41.792
2_18761	3	41.792
2_18877	3	41.792
2_19643	3	41.792
2_20193	3	41.792
2_20194	3	41.792
2_22613	3	41.792
2_22614	3	41.792
2_23042	3	41.792
2_23043	3	41.792
2_23417	3	41.792
2_23740	3	41.792
2_23741	3	41.792
2_24179	3	41.792
2_24180	3	41.792
2_24670	3	41.792
2_26215	3	41.792
2_26702	3	41.792
2_26703	3	41.792
2_26882	3	41.792
2_26894	3	41.792
2_27698	3	41.792
2_27699	3	41.792
2_28017	3	41.792
2_28018	3	41.792
2_28246	3	41.792
2_28888	3	41.792
2_28889	3	41.792
2_29710	3	41.792
2_30631	3	41.792
2_30632	3	41.792
2_30771	3	41.792
2_32384	3	41.792
2_33308	3	41.792
2_33592	3	41.792
2_34090	3	41.792
2_34516	3	41.792
2_39021	3	41.792
2_39317	3	41.792
2_39616	3	41.792
2_39916	3	41.792
2_41539	3	41.792
2_41673	3	41.792
2_41751	3	41.792
2_42558	3	41.792
2_44233	3	41.792
2_45626	3	41.792
2_47870	3	41.792
2_49164	3	41.792
2_49873	3	41.792
2_50315	3	41.792
2_51257	3	41.792
2_53283	3	41.792
2_54191	3	41.792
2_55349	3	41.792
2_55425	3	41.792
2_05321	3	42.646
2_05322	3	42.646
2_05323	3	42.646
2_05324	3	42.646
2_11802	3	42.646
2_12178	3	42.646
2_12179	3	42.646
2_18360	3	42.646
2_21483	3	42.646
2_21484	3	42.646
2_21493	3	42.646
2_21494	3	42.646
2_22593	3	42.646
2_23831	3	42.646
2_28563	3	42.646
2_31089	3	42.646
2_31480	3	42.646
2_32177	3	42.646
2_38880	3	42.646
2_38881	3	42.646
2_41759	3	42.646
2_43730	3	42.646
2_43798	3	42.646
2_46403	3	42.646
2_53292	3	42.646
2_55118	3	42.646
2_13169	3	43.94
2_13170	3	43.94
2_18263	3	43.94
2_23651	3	43.94
2_23896	3	43.94
2_31283	3	43.94
2_31891	3	43.94
2_42371	3	43.94
2_43425	3	43.94
2_43624	3	43.94
2_44930	3	43.94
2_53082	3	43.94
2_54664	3	43.94
2_07289	3	44.363
2_17476	3	44.363
2_19093	3	44.363
2_35958	3	44.363
2_04960	3	44.787
2_17765	3	44.787
2_23724	3	44.787
2_23725	3	44.787
2_24595	3	44.787
2_25214	3	44.787
2_25215	3	44.787
2_26051	3	44.787
2_32458	3	44.787
2_36087	3	44.787
2_41026	3	44.787
2_44486	3	44.787
2_46273	3	44.787
2_49346	3	44.787
2_51786	3	44.787
2_54163	3	44.787
2_02274	3	46.081
2_02786	3	46.081
2_02900	3	46.081
2_02902	3	46.081
2_04363	3	46.081
2_05756	3	46.081
2_07303	3	46.081
2_08488	3	46.081
2_08489	3	46.081
2_08942	3	46.081
2_08943	3	46.081
2_10735	3	46.081
2_10954	3	46.081
2_11547	3	46.081
2_11548	3	46.081
2_13600	3	46.081
2_16333	3	46.081
2_16334	3	46.081
2_17086	3	46.081
2_22962	3	46.081
2_22963	3	46.081
2_24566	3	46.081
2_26312	3	46.081
2_26859	3	46.081
2_26860	3	46.081
2_28609	3	46.081
2_30371	3	46.081
2_30797	3	46.081
2_30813	3	46.081
2_31526	3	46.081
2_32545	3	46.081
2_32714	3	46.081
2_33142	3	46.081
2_33715	3	46.081
2_37507	3	46.081
2_37880	3	46.081
2_38702	3	46.081
2_38987	3	46.081
2_39098	3	46.081
2_39415	3	46.081
2_39550	3	46.081
2_39758	3	46.081
2_39889	3	46.081
2_40092	3	46.081
2_41440	3	46.081
2_41540	3	46.081
2_42260	3	46.081
2_42335	3	46.081
2_43201	3	46.081
2_44487	3	46.081
2_45002	3	46.081
2_46793	3	46.081
2_47002	3	46.081
2_47069	3	46.081
2_48115	3	46.081
2_49451	3	46.081
2_52425	3	46.081
2_53677	3	46.081
2_53853	3	46.081
2_53990	3	46.081
2_55029	3	46.081
2_55042	3	46.081
2_55060	3	46.081
2_55170	3	46.081
1_0247	3	46.504
1_1439	3	46.504
2_00226	3	46.504
2_04756	3	46.504
2_26489	3	46.504
2_28211	3	46.504
2_38326	3	46.504
2_38645	3	46.504
2_41279	3	46.504
2_42714	3	46.504
2_46239	3	46.504
2_47751	3	46.504
2_48832	3	46.504
2_50775	3	46.504
2_52056	3	46.504
2_52197	3	46.504
2_53783	3	46.504
2_54149	3	46.504
1_0176	3	46.928
2_18631	3	46.928
2_20871	3	46.928
2_31338	3	46.928
2_33597	3	46.928
2_34728	3	46.928
2_38328	3	46.928
2_38721	3	46.928
2_41557	3	46.928
2_43935	3	46.928
2_44332	3	46.928
2_45119	3	46.928
2_48789	3	46.928
2_49913	3	46.928
2_50652	3	46.928
2_53387	3	46.928
2_54298	3	46.928
2_00329	3	47.352
2_00954	3	47.352
2_00955	3	47.352
2_02281	3	47.352
2_18630	3	47.352
2_23495	3	47.352
2_28189	3	47.352
2_28190	3	47.352
2_28191	3	47.352
2_33598	3	47.352
2_34562	3	47.352
2_37672	3	47.352
2_37673	3	47.352
2_37976	3	47.352
2_37977	3	47.352
2_41082	3	47.352
2_41110	3	47.352
2_42688	3	47.352
2_46404	3	47.352
2_47094	3	47.352
2_47871	3	47.352
2_49253	3	47.352
2_50763	3	47.352
2_51915	3	47.352
2_54368	3	47.352
1_0971	3	47.776
2_03083	3	47.776
2_03084	3	47.776
2_03596	3	47.776
2_05667	3	47.776
2_09282	3	47.776
2_14391	3	47.776
2_14392	3	47.776
2_15405	3	47.776
2_15406	3	47.776
2_15512	3	47.776
2_15513	3	47.776
2_15514	3	47.776
2_21800	3	47.776
2_25800	3	47.776
2_26004	3	47.776
2_26269	3	47.776
2_29876	3	47.776
2_29877	3	47.776
2_30884	3	47.776
2_31546	3	47.776
2_32662	3	47.776
2_32781	3	47.776
2_34105	3	47.776
2_34626	3	47.776
2_37603	3	47.776
2_37604	3	47.776
2_38093	3	47.776
2_38094	3	47.776
2_38125	3	47.776
2_38826	3	47.776
2_39441	3	47.776
2_39953	3	47.776
2_40498	3	47.776
2_40915	3	47.776
2_41406	3	47.776
2_41711	3	47.776
2_43174	3	47.776
2_44032	3	47.776
2_44120	3	47.776
2_44497	3	47.776
2_47346	3	47.776
2_48867	3	47.776
2_49800	3	47.776
2_51337	3	47.776
2_55489	3	47.776
2_02393	3	48.199
2_02394	3	48.199
2_02395	3	48.199
2_02396	3	48.199
2_04422	3	48.199
2_05301	3	48.199
2_05531	3	48.199
2_05532	3	48.199
2_06421	3	48.199
2_07249	3	48.199
2_12420	3	48.199
2_14141	3	48.199
2_14142	3	48.199
2_14161	3	48.199
2_14162	3	48.199
2_19006	3	48.199
2_19153	3	48.199
2_28763	3	48.199
2_29127	3	48.199
2_32225	3	48.199
2_33432	3	48.199
2_33485	3	48.199
2_38096	3	48.199
2_41046	3	48.199
2_41563	3	48.199
2_41836	3	48.199
2_42445	3	48.199
2_44035	3	48.199
2_44502	3	48.199
2_44792	3	48.199
2_44809	3	48.199
2_44826	3	48.199
2_45620	3	48.199
2_47169	3	48.199
2_47286	3	48.199
2_47969	3	48.199
2_48428	3	48.199
2_49110	3	48.199
2_52111	3	48.199
2_52542	3	48.199
2_54159	3	48.199
1_1300	3	48.623
2_02747	3	48.623
2_13438	3	48.623
2_24142	3	48.623
2_24143	3	48.623
2_26575	3	48.623
2_38405	3	48.623
2_43141	3	48.623
2_48597	3	48.623
2_49071	3	48.623
2_49548	3	48.623
2_50085	3	48.623
2_52855	3	48.623
2_02789	3	49.047
2_02790	3	49.047
2_07155	3	49.047
2_12175	3	49.047
2_12395	3	49.047
2_16601	3	49.047
2_17397	3	49.047
2_21682	3	49.047
2_24870	3	49.047
2_24871	3	49.047
2_25681	3	49.047
2_30686	3	49.047
2_33211	3	49.047
2_33678	3	49.047
2_34663	3	49.047
2_37579	3	49.047
2_37580	3	49.047
2_39862	3	49.047
2_42855	3	49.047
2_43157	3	49.047
2_43957	3	49.047
2_48193	3	49.047
2_48864	3	49.047
2_51026	3	49.047
2_51469	3	49.047
2_52003	3	49.047
2_54412	3	49.047
2_06627	3	49.471
2_29398	3	49.471
2_35503	3	49.471
2_35603	3	49.471
2_40018	3	49.471
2_40152	3	49.471
2_40190	3	49.471
2_41503	3	49.471
2_53525	3	49.471
2_54058	3	49.471
2_37205	3	50.333
2_45551	3	50.333
2_47535	3	50.333
2_42689	3	50.833
2_00628	3	50.833
2_00771	3	50.833
2_00772	3	50.833
2_01600	3	50.833
2_01688	3	50.833
2_01698	3	50.833
2_01699	3	50.833
2_01871	3	50.833
2_02664	3	50.833
2_03512	3	50.833
2_03571	3	50.833
2_03573	3	50.833
2_05538	3	50.833
2_05812	3	50.833
2_06323	3	50.833
2_08459	3	50.833
2_09025	3	50.833
2_09026	3	50.833
2_09027	3	50.833
2_09319	3	50.833
2_10332	3	50.833
2_12782	3	50.833
2_13746	3	50.833
2_13960	3	50.833
2_14214	3	50.833
2_15320	3	50.833
2_15653	3	50.833
2_16005	3	50.833
2_16560	3	50.833
2_16561	3	50.833
2_16562	3	50.833
2_16694	3	50.833
2_17475	3	50.833
2_18423	3	50.833
2_18541	3	50.833
2_18666	3	50.833
2_18992	3	50.833
2_23955	3	50.833
2_24460	3	50.833
2_24621	3	50.833
2_25149	3	50.833
2_25193	3	50.833
2_25998	3	50.833
2_26117	3	50.833
2_26389	3	50.833
2_26390	3	50.833
2_26612	3	50.833
2_26613	3	50.833
2_26697	3	50.833
2_26733	3	50.833
2_26820	3	50.833
2_27122	3	50.833
2_27308	3	50.833
2_27430	3	50.833
2_27925	3	50.833
2_28343	3	50.833
2_29688	3	50.833
2_31871	3	50.833
2_32188	3	50.833
2_32509	3	50.833
2_33053	3	50.833
2_33129	3	50.833
2_34030	3	50.833
2_34329	3	50.833
2_35106	3	50.833
2_36605	3	50.833
2_37523	3	50.833
2_37530	3	50.833
2_37531	3	50.833
2_37792	3	50.833
2_37815	3	50.833
2_37816	3	50.833
2_38085	3	50.833
2_38298	3	50.833
[truncated: 5,966 more rows]
