# Supplementary material for: Genomic regions, cellular components and gene regulatory basis underlying pod length variations in cowpea (V. unguiculata L. Walp)
Source: Plant Biotechnol J. 2016 Oct 17;15(5):547–57. doi: 10.1111/pbi.12639 (PMC5399003; doi:10.1111/pbi.12639)
Supplement: Supplementary file 6 — Table S3 SNP markers associated with pod length as detected by GWAS. [file PBI-15-547-s002.xlsx]

## Sheet: Results
Table S3. SNP markers associated with pod length as detected by GWAS.
Marker	LG location	Cowpea consensus map location	P-value	FDR q-value	Marker R^2
2_15915	1	14.0922	0.00087074	0.00096313	0.04656
2_17062	1	14.5714	0.00072832	0.00096313	0.04777
2_17063	1	14.5714	0.00072832	0.00096313	0.04777
2_18147	1	14.5714	0.00072832	0.00096313	0.04777
2_18148	1	14.5714	0.00075172	0.00096313	0.05592
2_21689	1	14.5714	0.00070012	0.00096313	0.05643
2_30682	1	43.0553	0.00066006	0.00096313	0.05685
2_02385	1	63.2166	0.00080954	0.00096313	0.05538
2_14400	1	63.2166	0.00067645	0.00096313	0.05668
2_18473	1	63.2166	0.00067645	0.00096313	0.05668
2_19945	1	63.2166	0.00035862	0.00086625	0.06125
2_23151	1	63.2166	0.00089387	0.00096313	0.05467
2_31820	1	63.2166	0.00043175	0.000942545	0.05991
2_32254	1	63.2166	0.00035862	0.00086625	0.06125
2_32308	1	63.2166	0.00036209	0.00086625	0.06118
2_33026	1	63.2166	0.00067645	0.00096313	0.05668
2_50573	1	63.2166	0.00035862	0.00086625	0.06125
2_53769	1	63.2166	0.00067645	0.00096313	0.05668
2_09611	1	63.4101	0.00065654	0.00096313	0.05689
2_13525	1	63.6037	0.00032059	0.00086625	0.06206
2_13526	1	63.6037	0.00032059	0.00086625	0.06206
2_19577	1	63.6037	0.00016276	0.00086625	0.06696
2_29462	1	63.6037	0.00032622	0.00086625	0.06194
2_29881	1	63.6037	0.00060939	0.00096313	0.05743
2_37017	1	63.6037	4.8529e-05	0.00086625	0.07572
2_52909	1	63.6037	0.00015755	0.00086625	0.06719
2_17551	1	63.8018	0.00020537	0.00086625	0.06528
2_01441	2	56.9157	0.00058044	0.00096313	0.05778
2_40107	2	56.9157	0.00061922	0.00096313	0.05731
2_39098	3	54.4912	0.00070686	0.00096313	0.05636
2_39758	3	54.9912	0.00099802	0.000998	0.05387
2_00103	4	5.66818	0.00020462	0.00086625	0.05642
2_16948	4	5.66818	0.00064743	0.00096313	0.05699
2_18817	4	5.66818	0.00082954	0.00096313	0.05521
2_04267	4	5.85909	0.00015041	0.00086625	0.06753
2_48570	4	5.85909	0.00032186	0.00086625	0.05332
2_07745	4	8.07727	0.00038535	0.00086625	0.06073
2_33395	4	8.83182	0.00079012	0.00096313	0.05556
2_40216	4	47.2727	0.00054412	0.00096313	0.05825
2_38008	5	44.8732	0.0004695	0.00096313	0.05931
2_20313	5	54.4507	0.00032936	0.00086625	0.05317
2_23977	5	62.5117	9.4756e-05	0.00086625	0.07087
2_07709	6	4.71296	0.00090051	0.00096313	0.05461
2_19425	6	4.71296	0.00090051	0.00096313	0.05461
2_08862	6	5.32407	0.00086268	0.00096313	0.05492
2_08863	6	5.32407	0.00086268	0.00096313	0.05492
2_02170	6	30.9537	0.00091272	0.00096313	0.05452
2_08963	9	39.4785	0.00038396	0.00086625	0.06076
2_24744	10	42.6374	0.00032836	0.00086625	0.05319
2_46448	10	43.3242	0.00033504	0.00086625	0.05305
2_47322	10	43.3242	0.00025648	0.00086625	0.05487
2_45590	10	46.3352	0.0003396	0.00086625	0.06165
2_38264	11	29.3537	0.00018458	0.00086625	0.06605
2_41675	11	31.4934	0.00064439	0.00096313	0.05703
2_15062	11	49.4498	0.00098308	0.000998	0.04574
2_04456	unmapped	unmapped	0.00037362	0.00086625	0.06096
2_07843	unmapped	unmapped	0.00079696	0.00096313	0.05549
2_12520	unmapped	unmapped	0.00031566	0.00086625	0.05346
2_26368	unmapped	unmapped	0.00079696	0.00096313	0.05549
2_27614	unmapped	unmapped	0.0006322	0.00096313	0.05716
2_29150	unmapped	unmapped	0.00031566	0.00086625	0.05346
2_29152	unmapped	unmapped	0.00079696	0.00096313	0.05549
2_30432	unmapped	unmapped	0.00084992	0.00096313	0.04673
2_33001	unmapped	unmapped	0.00026357	0.00086625	0.06347
2_39063	unmapped	unmapped	0.00016688	0.00086625	0.06678
2_41760	unmapped	unmapped	0.00099539	0.000998	0.04566
2_42849	unmapped	unmapped	0.0009232	0.00096313	0.05443
2_45975	unmapped	unmapped	0.00079696	0.00096313	0.05549
2_45983	unmapped	unmapped	0.00016688	0.00086625	0.06678
2_47684	unmapped	unmapped	0.00016688	0.00086625	0.06678
2_49635	unmapped	unmapped	0.00016337	0.00086625	0.06693
2_51342	unmapped	unmapped	0.00031566	0.00086625	0.05346
