# Supplementary material for: Genomic regions, cellular components and gene regulatory basis underlying pod length variations in cowpea (V. unguiculata L. Walp)
Source: Plant Biotechnol J. 2016 Oct 17;15(5):547–57. doi: 10.1111/pbi.12639 (PMC5399003; doi:10.1111/pbi.12639)
Supplement: Supplementary file 7 — Table S4 Nucleotide diversity and population differentiation index values at each mapped SNP. [file PBI-15-547-s003.xlsx]

## Sheet: sub1_geno.pi
Table S4. Nucleotide diversity and population differentiation index values at each mapped SNP.
Linkage group	Marker	Position	πsubpopulation1	πsubpopulation2	FST
1	2_17847	1.5023	0.0852213	0	0.189273
1	2_24584	1.5023	0.0616786	0	0.17005
1	2_24585	1.5023	0.0616786	0	0.17005
1	2_11663	1.67742	0.374184	0.0872174	0.622495
1	2_11664	1.67742	0.386761	0.0872174	0.614303
1	2_30578	1.67742	0.435379	0.0872174	0.580788
1	1_0072	2.19355	0.474079	0.0872174	0.547099
1	1_0449	2.19355	0.474079	0.0872174	0.547099
1	2_01639	2.19355	0.479884	0.0872174	0.540462
1	2_06865	2.19355	0.501895	0.498385	0.00253368
1	2_08464	2.19355	0.474079	0.0872174	0.547099
1	2_08659	2.19355	0.479884	0.0872174	0.540462
1	2_08660	2.19355	0.474079	0.0872174	0.547099
1	2_10238	2.19355	0.479884	0.0872174	0.540462
1	2_10239	2.19355	0.479884	0.0872174	0.540462
1	2_10757	2.19355	0.474079	0.0872174	0.547099
1	2_17055	2.19355	0.479884	0.0872174	0.540462
1	2_19789	2.19355	0.479884	0.0872174	0.540462
1	2_19790	2.19355	0.479884	0.0872174	0.540462
1	2_19947	2.19355	0.474079	0.0872174	0.547099
1	2_19948	2.19355	0.479884	0.0872174	0.540462
1	2_20375	2.19355	0.479884	0.0872174	0.540462
1	2_20376	2.19355	0.474079	0.0872174	0.547099
1	2_22359	2.19355	0.460534	0.0872174	0.560377
1	2_22965	2.19355	0.479884	0.0872174	0.540462
1	2_25153	2.19355	0.474079	0.0872174	0.547099
1	2_26593	2.19355	0.474079	0.0872174	0.547099
1	2_27844	2.19355	0.474079	0.0872174	0.547099
1	2_31660	2.19355	0.460534	0.0872174	0.560377
1	2_33574	2.19355	0.470934	0.493873	0.0317997
1	2_34180	2.19355	0.479884	0.0872174	0.540462
1	2_39505	2.19355	0.479884	0.0787023	0.552345
1	2_47735	2.19355	0.479884	0.0872174	0.540462
1	2_52356	2.19355	0.474079	0.0872174	0.547099
1	2_06641	2.37788	0.0735306	0	0.179691
1	2_01622	2.54839	0.463193	0.500026	0.0251265
1	2_07086	2.54839	0.470141	0.500026	0.0211243
1	2_18872	2.54839	0.438379	0.500026	0.039725
1	2_21129	2.54839	0.0735306	0	0.179691
1	2_30775	2.54839	0.448682	0.500026	0.0339601
1	2_01007	2.75576	0.0735306	0	0.179691
1	2_01010	2.75576	0.0735306	0	0.179691
1	2_03191	2.75576	0.0852213	0	0.189273
1	2_03192	2.75576	0.0852213	0	0.189273
1	2_06555	2.75576	0.455583	0.500692	0.0276717
1	2_06556	2.75576	0.455583	0.5	0.0299211
1	2_12640	2.75576	0.0616786	0	0.17005
1	2_12641	2.75576	0.0616786	0	0.17005
1	2_17163	2.75576	0.0852213	0	0.189273
1	2_17164	2.75576	0.0852213	0	0.189273
1	2_18388	2.75576	0.0374909	0	0.150597
1	2_24446	2.75576	0.464075	0.502957	0.0145698
1	2_26483	2.75576	0.339918	0.501256	0.102011
1	2_31166	2.75576	0.0852213	0	0.189273
1	2_49015	2.75576	0.420624	0.500026	0.0512298
1	2_52465	2.75576	0.0616786	0	0.17005
1	2_05332	3.19816	0.0616786	0.0692308	-0.00852298
1	2_05333	3.19816	0.430622	0.489412	0.0668028
1	2_05334	3.19816	0.0616786	0.0596546	-0.00105726
1	2_05335	3.19816	0.108119	0.0685536	0.0297547
1	2_05336	3.19816	0.151979	0.0685536	0.0677165
1	2_05337	3.19816	0.0852213	0.0685536	0.0106893
1	2_05715	3.19816	0.130372	0.0685536	0.0487874
1	2_13393	3.19816	0.151979	0.0685536	0.0677165
1	2_13394	3.19816	0.108119	0.0685536	0.0297547
1	2_18307	3.19816	0.0852213	0.0685536	0.0106893
1	2_26719	3.19816	0.0852213	0.0685536	0.0106893
1	2_41135	3.19816	0.151979	0.0685536	0.0677165
1	2_54686	3.19816	0.0852213	0.0596546	0.0197325
1	2_32059	3.36866	0.108119	0.0685536	0.0297547
1	1_0085	3.61751	0.420624	0.498385	0.0196949
1	2_03456	3.61751	0.339918	0.489412	0.0464659
1	2_03457	3.61751	0.130372	0.0685536	0.0487874
1	2_10246	3.61751	0.354108	0.492488	0.0431201
1	2_10247	3.61751	0.420624	0.500026	0.0230464
1	2_11407	3.61751	0.420624	0.498385	0.0196949
1	2_11408	3.61751	0.151979	0.0685536	0.0677165
1	2_11710	3.61751	0.347093	0.501256	0.069469
1	2_12888	3.61751	0.339918	0.489412	0.0464659
1	2_13087	3.61751	0.172942	0.0590678	0.102689
1	2_13199	3.61751	0.151979	0.0685536	0.0677165
1	2_19446	3.61751	0.347093	0.501256	0.069469
1	2_19447	3.61751	0.347093	0.501256	0.069469
1	2_28097	3.61751	0.174938	0.0685536	0.0909878
1	2_29252	3.61751	0.151979	0.0685536	0.0677165
1	2_29334	3.61751	0.151979	0.0685536	0.0677165
1	2_46257	3.61751	0.19326	0.0596546	0.118222
1	2_28098	3.83871	0.423739	0.498385	0.0178058
1	2_29312	3.83871	0.325083	0.498385	0.0737238
1	2_41783	3.83871	0.423739	0.498385	0.0178058
1	2_43087	3.83871	0.363248	0.494764	0.0367764
1	2_43549	3.83871	0.420624	0.498385	0.0196949
1	2_44888	3.83871	0.423739	0.498385	0.0178058
1	2_46008	3.83871	0.420624	0.498385	0.0196949
1	2_52990	3.83871	0.430622	0.498385	0.015423
1	2_05130	4.18894	0.222527	0.0779367	0.116505
1	2_05131	4.18894	0.183181	0.0779367	0.0811587
1	2_05132	4.18894	0.398694	0.502487	0.0511243
1	2_05134	4.18894	0.398694	0.502487	0.0511243
1	2_09311	4.18894	0.398694	0.502487	0.0511243
1	2_10677	4.18894	0.183181	0.0779367	0.0811587
1	2_20847	4.18894	0.19326	0.0590678	0.122002
1	2_25673	4.18894	0.398694	0.502487	0.0511243
1	2_33109	4.18894	0.212932	0.0779367	0.10771
1	2_33110	4.18894	0.222527	0.0779367	0.116505
1	1_0749	4.43318	0.332581	0.500026	0.0739935
1	1_1376	4.43318	0.332581	0.500026	0.0739935
1	2_01720	4.43318	0.452794	0.502077	0.0241956
1	2_01721	4.43318	0.332581	0.500026	0.0739935
1	2_04732	4.43318	0.172942	0.0779367	0.0722763
1	2_09310	4.43318	0.23196	0.500026	0.154159
1	2_10678	4.43318	0.26808	0.500026	0.122761
1	2_12452	4.43318	0.19326	0.0779367	0.0900303
1	2_13193	4.43318	0.185277	0.0779367	0.085473
1	2_13194	4.43318	0.328205	0.50068	0.0792699
1	2_14623	4.43318	0.19326	0.0779367	0.0900303
1	2_14624	4.43318	0.19326	0.0779367	0.0900303
1	2_21491	4.43318	0.250343	0.0963954	0.113325
1	2_23874	4.43318	0.19326	0.0779367	0.0900303
1	2_53813	4.43318	0.460534	0.502077	0.0200951
1	2_23131	4.68203	0.452794	0.502077	0.0241956
1	2_23132	4.68203	0.452794	0.502077	0.0241956
1	2_01286	4.87558	0.347093	0.501256	0.069469
1	2_09088	4.87558	0.347093	0.501256	0.069469
1	2_09089	4.87558	0.347093	0.501256	0.069469
1	2_11711	4.87558	0.347093	0.500026	0.0643259
1	2_12453	4.87558	0.360961	0.501256	0.0604247
1	2_18177	4.87558	0.460534	0.502077	0.0200951
1	2_23875	4.87558	0.332581	0.500026	0.0739935
1	2_37943	4.87558	0.332581	0.500026	0.0739935
1	2_37944	4.87558	0.332581	0.500026	0.0739935
1	2_53346	4.87558	0.338936	0.50068	0.0705891
1	2_08702	5.06912	0.435379	0.502487	0.0262951
1	2_27926	5.06912	0.347093	0.501256	0.069469
1	2_07333	5.29032	0.467629	0.502487	0.0108916
1	2_21226	5.29032	0.503104	0.502487	-0.00262885
1	2_28295	5.48848	0.503143	0.502487	-0.00263516
1	1_0308	6.07373	0.222527	0.0200995	0.243355
1	1_0333	6.07373	0.276707	0.0200995	0.297681
1	2_07331	6.07373	0.503104	0.502487	-0.00275544
1	2_07332	6.07373	0.456744	0.502487	0.0158233
1	2_07334	6.07373	0.460534	0.502487	0.0140747
1	2_09599	6.07373	0.456744	0.502487	0.0158233
1	2_09600	6.07373	0.464162	0.502487	0.012432
1	2_16237	6.07373	0.276707	0.0200995	0.297681
1	2_18178	6.07373	0.19326	0.0779367	0.0900303
1	2_18179	6.07373	0.151979	0.0779367	0.0545177
1	2_20642	6.07373	0.460534	0.502487	0.0140747
1	2_21225	6.07373	0.464162	0.502355	0.0112841
1	2_54794	6.07373	0.503226	0.253428	0.228403
1	2_51898	6.32258	0.460534	0.502487	0.0140747
1	2_21327	6.56682	0.498025	0.497411	0.00737213
1	2_27526	6.56682	0.301621	0.0590678	0.230331
1	2_50956	6.56682	0.428784	0.501718	0.0390907
1	1_0540	6.78802	0.430622	0.495155	0.0111758
1	2_04123	6.78802	0.501895	0.502487	-0.00197587
1	2_04124	6.78802	0.501895	0.502487	-0.00197587
1	2_06487	6.78802	0.0735306	0	0.179691
1	2_07573	6.78802	0.430622	0.495155	0.0111758
1	2_07574	6.78802	0.430622	0.495155	0.0111758
1	2_12897	6.78802	0.486228	0.502144	0.00074097
1	2_12898	6.78802	0.470391	0.502564	0.00813358
1	2_16236	6.78802	0.439974	0.495029	0.00803287
1	2_17052	6.78802	0.0735306	0	0.179691
1	2_17053	6.78802	0.0735306	0	0.179691
1	2_17353	6.78802	0.452794	0.495029	0.00399637
1	2_17912	6.78802	0.430622	0.495155	0.0111758
1	2_17913	6.78802	0.430622	0.495029	0.0113521
1	2_17914	6.78802	0.430622	0.495155	0.0111758
1	2_21890	6.78802	0.502862	0.497331	-0.000765001
1	2_21891	6.78802	0.503185	0.497411	0.000373166
1	2_22018	6.78802	0.439974	0.495155	0.00789503
1	2_22619	6.78802	0.430622	0.502487	0.0287652
1	2_22620	6.78802	0.430622	0.502487	0.0287652
1	2_27527	6.78802	0.430622	0.495029	0.0113521
1	2_27528	6.78802	0.439787	0.495155	0.0068109
1	2_30465	6.78802	0.452794	0.495155	0.0039066
1	2_30466	6.78802	0.452794	0.495155	0.0039066
1	2_31606	6.78802	0.430622	0.495155	0.0111758
1	2_32416	6.78802	0.452794	0.495155	0.0039066
1	2_34674	6.78802	0.495122	0.497411	-0.00290908
1	2_34675	6.78802	0.430622	0.495029	0.0113521
1	2_39065	6.78802	0.430622	0.495155	0.0111758
1	1_1357	7.00922	0.425703	0.497411	0.0159516
1	2_06488	7.00922	0.425703	0.497411	0.0159516
1	2_01045	7.20276	0.502862	0.132082	0.394479
1	1_0775	7.42857	0.309603	0.0779367	0.201676
1	2_01044	7.42857	0.398694	0.0590678	0.339623
1	2_02462	7.42857	0.398694	0.0590678	0.339623
1	2_02463	7.42857	0.398694	0.0590678	0.339623
1	2_03644	7.42857	0.413151	0.0590678	0.361987
1	2_03645	7.42857	0.420624	0.0590678	0.367242
1	2_11774	7.42857	0.460534	0.495155	0.00181682
1	2_11775	7.42857	0.460534	0.495155	0.00181682
1	2_14405	7.42857	0.500282	0.132082	0.376908
1	2_14406	7.42857	0.309603	0.0779367	0.201676
1	2_16867	7.42857	0.309603	0.0779367	0.201676
1	2_16868	7.42857	0.409981	0.0590678	0.353637
1	2_18037	7.42857	0.452794	0.0590678	0.411615
1	2_18038	7.42857	0.425703	0.0590678	0.373889
1	2_19234	7.42857	0.425703	0.0590678	0.373889
1	2_21505	7.42857	0.435379	0.0590678	0.386876
1	2_21506	7.42857	0.425703	0.0590678	0.373889
1	2_30870	7.42857	0.425703	0.0590678	0.373889
1	2_47655	7.42857	0.425703	0.0590678	0.373889
1	2_12911	7.67281	0.386761	0.0397888	0.367838
1	2_12912	7.67281	0.386761	0.0397888	0.367838
1	2_19254	7.67281	0.386761	0.0397888	0.367838
1	2_47260	7.67281	0.386761	0.0397888	0.367838
1	2_06576	7.84793	0.409981	0.0200995	0.442829
1	2_06577	7.84793	0.420624	0.0397888	0.409336
1	2_07393	7.84793	0.398694	0.0200995	0.429407
1	2_15357	7.84793	0.386761	0.166128	0.499236
1	2_15358	7.84793	0.420624	0.0397888	0.409336
1	2_15462	7.84793	0.420624	0.0397888	0.409336
1	2_23835	7.84793	0.386761	0.0200995	0.41555
1	2_23836	7.84793	0.386761	0.0200995	0.41555
1	2_40106	7.84793	0.423739	0.0397888	0.418179
1	2_42413	7.84793	0.409981	0.0200995	0.442829
1	2_51290	7.84793	0.401902	0.0203035	0.433779
1	2_55222	7.84793	0.420624	0.0397888	0.409336
1	2_03210	8.14286	0.404418	0	0.488614
1	2_03214	8.14286	0.404418	0.123314	0.22835
1	2_05813	8.14286	0.392808	0	0.475685
1	2_05814	8.14286	0.392808	0	0.475685
1	2_05815	8.14286	0.404418	0	0.488614
1	2_12440	8.14286	0.398694	0.0200995	0.429407
1	2_12441	8.14286	0.398694	0.0200995	0.429407
1	2_55388	8.14286	0.386761	0	0.469067
1	2_00817	8.33641	0.404418	0.140748	0.201548
1	2_00818	8.33641	0.479322	0.265446	0.280676
1	2_03209	8.33641	0.501895	0.497411	0.00338336
1	2_03211	8.33641	0.404418	0.123314	0.22835
1	2_03212	8.33641	0.499234	0.492488	-0.00133431
1	2_03213	8.33641	0.501895	0.497411	0.00338336
1	2_05881	8.33641	0.415383	0.123314	0.241666
1	2_05882	8.33641	0.404418	0.123314	0.22835
1	2_07616	8.33641	0.459471	0.14931	0.263163
1	2_07617	8.33641	0.464162	0.484028	-0.00278047
1	2_15608	8.33641	0.473366	0.484028	-0.00332643
1	2_15609	8.33641	0.19326	0.450033	0.0981009
1	2_18349	8.33641	0.404418	0.123314	0.22835
1	2_20758	8.33641	0.19326	0.450033	0.0981009
1	2_23769	8.33641	0.489559	0.495155	-0.00294406
1	2_23770	8.33641	0.489559	0.492488	-0.00300847
1	2_24779	8.33641	0.415383	0.140748	0.214503
1	2_31303	8.33641	0.477062	0.484028	-0.00323979
1	2_05065	8.553	0.162541	0.0200995	0.183909
1	2_05066	8.553	0.164433	0.0200995	0.191134
1	2_19634	8.553	0.464162	0.485925	-0.00244005
1	2_23036	8.553	0.119326	0.0200995	0.13991
1	2_29074	8.553	0.0979322	0	0.207187
1	2_33379	8.553	0.0967508	0	0.198793
1	2_54570	8.553	0.482545	0.48772	-0.00314129
1	2_00702	8.80184	0.0735306	0.0200995	0.0884032
1	2_00703	8.80184	0.162541	0.0200995	0.183909
1	2_01934	8.80184	0.203177	0.0200995	0.224194
1	2_02796	8.80184	0.119326	0.0200995	0.13991
1	2_23004	8.80184	0.183181	0.0200995	0.204414
1	2_23005	8.80184	0.183181	0.0200995	0.204414
1	2_23037	8.80184	0.0735306	0.0200995	0.0884032
1	2_23454	8.80184	0.119326	0.0200995	0.13991
1	2_23455	8.80184	0.141256	0.0200995	0.162507
1	2_30696	8.80184	0.425703	0.0200995	0.462149
1	2_32176	8.80184	0.40761	0.502077	0.0494966
1	2_34137	8.80184	0.392808	0.0200995	0.422533
1	2_34939	8.80184	0.0735306	0	0.179691
1	2_40525	8.80184	0.141256	0.0200995	0.162507
1	2_54142	8.80184	0.392808	0.0200995	0.422533
1	2_01314	8.97696	0.0967508	0	0.198793
1	2_01933	8.97696	0.119326	0	0.217644
1	2_11985	8.97696	0.141256	0.0200995	0.162507
1	2_11986	8.97696	0.0967508	0.0200995	0.115575
1	2_18553	8.97696	0.0967508	0	0.198793
1	2_20566	8.97696	0.141256	0	0.236232
1	2_26253	8.97696	0.0967508	0	0.198793
1	2_33251	8.97696	0.0735306	0	0.179691
1	2_33267	8.97696	0.0967508	0	0.198793
1	2_33704	8.97696	0.162541	0.0200995	0.183909
1	2_52013	8.97696	0.0967508	0	0.198793
1	2_18629	9.14747	0.502862	0.479926	0.00900378
1	2_28287	9.14747	0.367653	0.0200995	0.393948
1	2_30221	9.14747	0.380553	0.0200995	0.408458
1	2_09216	9.41475	0.203177	0.010101	0.255163
1	2_28080	9.41475	0.203177	0.010101	0.255163
1	2_49441	9.41475	0.203177	0.010101	0.255163
1	2_00474	9.85714	0.151979	0.0200995	0.173335
1	2_00475	9.85714	0.420624	0.335078	0.255461
1	2_01738	9.85714	0.495122	0.324053	0.181844
1	2_06184	9.85714	0.502459	0.311747	0.170385
1	2_07444	9.85714	0.470141	0.274621	0.118637
1	2_08504	9.85714	0.172942	0.0200995	0.194261
1	2_13450	9.85714	0.325083	0.358509	0.310937
1	2_13451	9.85714	0.501902	0.311298	0.141382
1	2_18738	9.85714	0.501169	0.311747	0.140965
1	2_22970	9.85714	0.172942	0.0200995	0.194261
1	2_22971	9.85714	0.172942	0.0200995	0.194261
1	2_23357	9.85714	0.227485	0.0590678	0.162554
1	2_24091	9.85714	0.386761	0.0685536	0.305589
1	2_24092	9.85714	0.398694	0.0685536	0.320015
1	2_24640	9.85714	0.172942	0.0200995	0.194261
1	2_27768	9.85714	0.370885	0.198534	0.096972
1	2_31973	9.85714	0.259292	0	0.341537
1	2_32028	9.85714	0.501169	0.30383	0.147495
1	2_32464	9.85714	0.325083	0.358509	0.310937
1	2_33284	9.85714	0.172942	0.0200995	0.194261
1	2_40217	9.85714	0.488585	0.333961	0.177763
1	2_47118	9.85714	0.172942	0.0200995	0.194261
1	2_55121	9.85714	0.501169	0.307849	0.144178
1	2_05855	10.1106	0.491575	0.317951	0.196061
1	2_19811	10.1106	0.19326	0.0200995	0.214387
1	2_19812	10.1106	0.502459	0.374353	0.0866059
1	2_21895	10.1106	0.347093	0.166128	0.109603
1	2_43781	10.1106	0.439974	0.324053	0.251226
1	1_0734	10.2995	0.430622	0.320408	0.263808
1	2_00619	10.2995	0.276707	0.123314	0.0999107
1	2_00838	10.2995	0.312655	0.132082	0.122605
1	2_04701	10.2995	0.288089	0.123314	0.112097
1	2_04704	10.2995	0.301621	0.123314	0.12186
1	2_06877	10.2995	0.430622	0.324053	0.259932
1	2_06878	10.2995	0.430622	0.320408	0.263808
1	2_08276	10.2995	0.0616786	0	0.17005
1	2_12170	10.2995	0.398694	0.14931	0.182679
1	2_12869	10.2995	0.398694	0.14931	0.182679
1	2_14084	10.2995	0.328205	0.123314	0.149402
1	2_14085	10.2995	0.328205	0.132082	0.137076
1	2_19224	10.2995	0.398694	0.14931	0.182679
1	2_19225	10.2995	0.398694	0.14931	0.182679
1	2_24697	10.2995	0.485044	0.324053	0.200046
1	2_24785	10.2995	0.357782	0.135908	0.18799
1	2_32022	10.2995	0.312655	0.132082	0.122605
1	2_45759	10.2995	0.343093	0.0779367	0.241082
1	2_01236	10.553	0.491575	0.214121	0.226998
1	2_03240	10.553	0.183181	0	0.272567
1	2_03241	10.553	0.183181	0	0.272567
1	2_09642	10.553	0.493429	0.214121	0.231645
1	2_14083	10.553	0.35732	0.182536	0.102146
1	2_17462	10.553	0.430622	0.335948	0.246016
1	2_17463	10.553	0.430622	0.335948	0.246016
1	2_21183	10.553	0.130372	0.0872174	0.0267696
1	2_21848	10.553	0.430622	0.335948	0.246016
1	2_24698	10.553	0.485044	0.324053	0.200046
1	2_24787	10.553	0.470141	0.0963954	0.370198
1	2_30459	10.553	0.491575	0.324053	0.189073
1	2_31817	10.553	0.503185	0.299031	0.173593
1	2_33659	10.553	0.485044	0.324053	0.200046
1	2_52273	10.553	0.0616786	0.0299954	0.0452789
1	2_31410	10.7465	0.347093	0.347434	0.304693
1	2_11717	10.9401	0.288501	0.0397888	0.279046
1	2_12115	10.9401	0.250343	0.114444	0.0888345
1	2_15361	10.9401	0.162541	0	0.254544
1	2_24186	10.9401	0.502481	0.114444	0.422563
1	2_12116	11.3318	0.380553	0.355573	0.00213468
1	2_00603	11.5115	0.489559	0.501256	0.00760368
1	2_00604	11.5115	0.48905	0.0621231	0.514117
1	2_01025	11.5115	0.448682	0.198534	0.176472
1	2_01026	11.5115	0.439974	0.198534	0.165537
1	2_05030	11.5115	0.420624	0.427002	0.152475
1	2_05032	11.5115	0.485044	0.353023	0.0672981
1	2_05096	11.5115	0.474079	0.501256	0.0159739
1	2_05097	11.5115	0.360961	0	0.441581
1	2_05098	11.5115	0.482545	0.501256	0.00123696
1	2_05909	11.5115	0.496654	0.0963954	0.424487
1	2_05910	11.5115	0.448682	0.417125	0.138423
1	2_09472	11.5115	0.347093	0	0.427237
1	2_10609	11.5115	0.203177	0.479926	0.130763
1	2_14660	11.5115	0.470934	0.501256	0.00503849
1	2_14661	11.5115	0.501169	0.14931	0.395541
1	2_15214	11.5115	0.377551	0	0.481829
1	2_15215	11.5115	0.502459	0.14931	0.387563
1	2_15217	11.5115	0.360961	0	0.441581
1	2_20439	11.5115	0.502459	0.496334	0.0033942
1	2_20440	11.5115	0.501169	0.14931	0.395541
1	2_24309	11.5115	0.503104	0.496334	0.00176451
1	2_24310	11.5115	0.502459	0.496334	0.0033942
1	2_07271	11.7327	0.438379	0.338462	0.236036
1	2_07272	11.7327	0.502459	0.288226	0.196387
1	2_29790	11.7327	0.494955	0.182536	0.281838
1	2_33996	11.7327	0.502459	0.285905	0.200145
1	2_34048	11.7327	0.320513	0.198534	0.0578474
1	2_52454	11.7327	0.409981	0.0963954	0.280861
1	2_09816	11.9078	0.224979	0.369174	0.387108
1	2_18880	11.9078	0.482545	0.114444	0.357838
1	2_19293	11.9078	0.459471	0.335948	0.21855
1	2_02187	12.2949	0.466749	0.114444	0.332115
1	2_02188	12.2949	0.464162	0.114444	0.324727
1	2_02189	12.2949	0.464162	0.114444	0.324727
1	2_02190	12.2949	0.253019	0.467877	0.0719081
1	2_04768	12.2949	0.43672	0.0963954	0.322846
1	2_04769	12.2949	0.467629	0.473004	-0.00327965
1	2_06635	12.2949	0.470141	0.479926	0.0503832
1	2_08148	12.2949	0.501146	0.200314	0.322333
1	2_08149	12.2949	0.501146	0.200314	0.322333
1	2_09643	12.2949	0.317423	0.335948	0.342915
1	2_10297	12.2949	0.253019	0.010101	0.309562
1	2_10298	12.2949	0.323657	0.0103093	0.375796
1	2_10299	12.2949	0.325083	0.010101	0.375343
1	2_11117	12.2949	0.503143	0.439727	0.0383865
1	2_12035	12.2949	0.433664	0.492488	0.059018
1	2_12037	12.2949	0.467629	0.473004	-0.00327965
1	2_12038	12.2949	0.433664	0.492308	0.0597407
1	2_13847	12.2949	0.426874	0.492488	0.0631445
1	2_14641	12.2949	0.470141	0.479926	0.0503832
1	2_15183	12.2949	0.49478	0.482028	0.0261098
1	2_15523	12.2949	0.224979	0.0397888	0.19889
1	2_15524	12.2949	0.224979	0	0.317093
1	2_18881	12.2949	0.487382	0.114444	0.36821
1	2_18893	12.2949	0.474079	0.484028	0.0424668
1	2_19416	12.2949	0.501146	0.46719	0.0295328
1	2_20419	12.2949	0.501146	0.50068	0.00111392
1	2_20420	12.2949	0.501158	0.50068	0.00108303
1	2_22469	12.2949	0.416348	0.491001	0.0730632
1	2_22631	12.2949	0.503104	0.132082	0.398716
1	2_22977	12.2949	0.467629	0.473004	-0.00327965
1	2_22978	12.2949	0.433664	0.492488	0.059018
1	2_23884	12.2949	0.470141	0.479926	0.0503832
1	2_23885	12.2949	0.421696	0.484028	0.0806051
1	2_27751	12.2949	0.501146	0.200314	0.322333
1	2_29027	12.2949	0.433664	0.492488	0.059018
1	2_29805	12.2949	0.405144	0.501256	0.0549452
1	2_34667	12.2949	0.317423	0.347434	0.329958
1	2_40977	12.2949	0.503143	0.439727	0.0428483
1	2_41253	12.2949	0.418528	0.335948	0.257239
1	2_45419	12.2949	0.497835	0.481633	0.0228099
1	2_46486	12.2949	0.423739	0.491001	0.0684804
1	2_46689	12.2949	0.325083	0.010101	0.375343
1	2_48511	12.2949	0.503143	0.0685536	0.513626
1	2_50452	12.2949	0.464162	0.114444	0.324727
1	2_51585	12.2949	0.444409	0.0397888	0.440965
1	2_53951	12.2949	0.503143	0.132082	0.401447
1	2_54897	12.2949	0.464162	0.114444	0.324727
1	2_12036	12.5438	0.354108	0.0590678	0.287383
1	2_29558	12.5438	0.354108	0.0590678	0.287383
1	2_04597	12.8894	0.460534	0.369174	0.179231
1	2_04598	12.8894	0.460534	0.369174	0.179231
1	2_04599	12.8894	0.460534	0.369174	0.179231
1	2_04600	12.8894	0.476427	0.366457	0.164497
1	2_17797	12.8894	0.460534	0.369174	0.179231
1	2_17798	12.8894	0.460534	0.366457	0.181901
1	2_19703	12.8894	0.460534	0.369174	0.179231
1	2_24216	12.8894	0.456744	0.369174	0.183129
1	2_24217	12.8894	0.484615	0.371743	0.148023
1	2_31978	12.8894	0.456744	0.374339	0.176825
1	2_31979	12.8894	0.470141	0.0779367	0.405192
1	2_33006	12.8894	0.485044	0.485925	0.0312882
1	2_41383	12.8894	0.442928	0.0590678	0.401633
1	2_09159	13.235	0.462185	0.0963954	0.360453
1	2_09161	13.235	0.502504	0.206379	0.306985
1	2_27749	13.235	0.502481	0.206379	0.30491
1	2_27750	13.235	0.501902	0.200314	0.316028
1	2_19309	13.5806	0.479322	0.174383	0.258635
1	2_00208	13.8018	0.503143	0.467877	0.0215856
1	2_09160	13.8018	0.285173	0.115542	0.115518
1	2_15182	13.8018	0.494955	0.221761	0.227424
1	2_19415	13.8018	0.502481	0.467877	0.0251056
1	2_23755	13.8018	0.502504	0.467877	0.0253354
1	2_23756	13.8018	0.502504	0.467877	0.0253354
1	2_49780	13.8018	0.503224	0.467877	0.0219662
1	2_15996	13.9908	0.49478	0.482028	0.0261098
1	2_15997	13.9908	0.183181	0.41209	0.0679762
1	2_21972	13.9908	0.494955	0.484028	0.0239257
1	2_36234	14.0737	0	0.487441	0.392267
1	2_15914	14.0922	0.253019	0.0963954	0.118417
1	2_15915	14.0922	0.317423	0.0963954	0.177429
1	2_32646	14.0922	0.296443	0.192308	0.0458941
1	2_15913	14.2857	0.26808	0.0963954	0.129535
1	2_39658	14.3548	0.0861856	0	0.256255
1	1_0928	14.5714	0.0735306	0	0.179691
1	2_05741	14.5714	0.0735306	0	0.179691
1	2_05742	14.5714	0.0735306	0	0.179691
1	2_05963	14.5714	0.276707	0.501718	0.125075
1	2_13853	14.5714	0.276707	0.501718	0.125075
1	2_13854	14.5714	0.325083	0.501718	0.0874968
1	2_17062	14.5714	0.325083	0.501718	0.0874968
1	2_17063	14.5714	0.325083	0.501718	0.0874968
1	2_18147	14.5714	0.325083	0.501718	0.0874968
1	2_18148	14.5714	0.325083	0.501718	0.0874968
1	2_21689	14.5714	0.325083	0.501718	0.0874968
1	2_21690	14.5714	0.259292	0.501718	0.139835
1	2_50691	14.5714	0.0735306	0	0.179691
1	2_18508	14.7696	0.347093	0.499257	0.0617901
1	1_0357	15.0184	0.347093	0.499257	0.0617901
1	2_05073	15.0184	0.301621	0.499257	0.093298
1	2_05074	15.0184	0.0735306	0	0.179691
1	2_06298	15.0184	0.347093	0.499257	0.0617901
1	2_06299	15.0184	0.347093	0.499257	0.0617901
1	2_12924	15.0184	0.0744417	0	0.187872
1	2_16071	15.0184	0.0735306	0	0.179691
1	2_16072	15.0184	0.0744417	0	0.187872
1	2_18485	15.0184	0.0735306	0	0.179691
1	2_19601	15.0184	0.0735306	0	0.179691
1	2_19602	15.0184	0.0496654	0	0.160352
1	2_19960	15.0184	0.0744417	0	0.187872
1	2_20467	15.0184	0.0735306	0	0.179691
1	2_24821	15.0184	0.301621	0.0963954	0.161629
1	2_25462	15.0184	0.0509295	0	0.176396
1	2_25463	15.0184	0.0502895	0	0.168307
1	2_32974	15.0184	0.0744417	0	0.187872
1	2_33244	15.0184	0.301621	0.499257	0.093298
1	2_39984	15.0184	0.0753756	0	0.196188
1	2_46014	15.0184	0.0735306	0	0.179691
1	2_53482	15.0184	0.0744417	0	0.187872
1	2_53903	15.0184	0.347093	0.499257	0.0617901
1	2_54358	15.0184	0.347093	0.499257	0.0617901
1	2_14678	15.5115	0.141256	0	0.236232
1	2_23035	15.5115	0.0967508	0	0.198793
1	2_25246	15.5115	0.0967508	0	0.198793
1	2_29031	15.5115	0.215302	0.473004	0.106988
1	2_31852	15.5115	0.119326	0	0.217644
1	2_50330	15.5115	0.215302	0.482028	0.121231
1	2_07583	15.7327	0.0496654	0	0.160352
1	2_27542	15.7327	0.0967508	0	0.198793
1	2_06554	15.9493	0.0735306	0	0.179691
1	2_05024	16.4516	0.479322	0.50068	0.0145661
1	2_06553	16.4516	0.0496654	0	0.160352
1	2_07575	16.4516	0.109429	0.0692308	0.0302843
1	2_09792	16.4516	0.109429	0.467877	0.200622
1	2_16148	16.4516	0.502481	0.491001	0.00757121
1	2_20411	16.4516	0.109429	0.467877	0.200622
1	2_20412	16.4516	0.109429	0.467877	0.200622
1	2_27530	16.4516	0.109429	0.0779367	0.0213874
1	2_28271	16.4516	0.109429	0.467877	0.200622
1	2_42490	16.4516	0.217723	0.485925	0.123689
1	2_43761	16.4516	0.109429	0.0779367	0.0213874
1	2_50174	16.4516	0.131927	0.467877	0.176396
1	2_52735	16.4516	0.404418	0.479034	0.00839702
1	2_16147	16.7327	0.502481	0.491001	0.00757121
1	2_18101	16.7327	0.503143	0.500026	-0.000746278
1	2_18102	16.7327	0.503183	0.500026	-0.000735233
1	2_44129	16.7327	0.502895	0.499257	-0.00165395
1	2_47130	16.7327	0.428784	0.491001	0.00752824
1	2_55434	16.7327	0.500134	0.481004	0.00152725
1	2_05021	17.0046	0.109429	0.0779367	0.0213874
1	2_05022	17.0046	0.479322	0.500026	0.0158311
1	2_05023	17.0046	0.478737	0.500026	0.0160192
1	2_12706	17.0046	0.0862696	0.0779367	0.00340392
1	2_29205	17.0046	0.0862696	0.0779367	0.00340392
1	2_52499	17.0046	0.108119	0.0779367	0.0193997
1	2_50403	17.1797	0.301621	0.166128	0.0722956
1	2_00298	17.3871	0.151979	0.0779367	0.0545177
1	2_00299	17.3871	0.151979	0.0779367	0.0545177
1	2_01573	17.3871	0.0496654	0	0.160352
1	2_01574	17.3871	0.0496654	0	0.160352
1	2_08210	17.3871	0.205459	0.182536	0.00536835
1	2_08211	17.3871	0.205459	0.182536	0.00536835
1	2_08759	17.3871	0.130372	0.0779367	0.0368483
1	2_08777	17.3871	0.172942	0.0779367	0.0722763
1	2_08778	17.3871	0.151979	0.0787023	0.0519568
1	2_08779	17.3871	0.151979	0.0779367	0.0545177
1	2_08780	17.3871	0.151979	0.0779367	0.0545177
1	2_08781	17.3871	0.151979	0.0779367	0.0545177
1	2_08782	17.3871	0.360961	0.272368	0.0295836
1	2_10289	17.3871	0.364185	0.272368	0.0321119
1	2_10290	17.3871	0.364185	0.272368	0.0321119
1	2_12027	17.3871	0.130372	0.0779367	0.0368483
1	2_12028	17.3871	0.130372	0.0779367	0.0368483
1	2_12829	17.3871	0.224979	0.198534	0.00611613
1	2_15697	17.3871	0.130372	0.0779367	0.0368483
1	2_15699	17.3871	0.130372	0.0779367	0.0368483
1	2_15738	17.3871	0.0496654	0	0.160352
1	2_16861	17.3871	0.130372	0.0779367	0.0368483
1	2_16862	17.3871	0.130372	0.0779367	0.0368483
1	2_16863	17.3871	0.130372	0.0779367	0.0368483
1	2_16864	17.3871	0.301621	0.166128	0.0722956
1	2_16865	17.3871	0.130372	0.0779367	0.0368483
1	2_16866	17.3871	0.130372	0.0779367	0.0368483
1	2_19806	17.3871	0.0735306	0	0.179691
1	2_23360	17.3871	0.172942	0.0779367	0.0722763
1	2_23470	17.3871	0.151979	0.0779367	0.0545177
1	2_23471	17.3871	0.151979	0.0779367	0.0545177
1	2_23569	17.3871	0.205459	0.182536	0.00536835
1	2_23570	17.3871	0.205459	0.184197	0.00438217
1	2_30134	17.3871	0.130372	0.0779367	0.0368483
1	2_31153	17.3871	0.151979	0.0779367	0.0545177
1	2_53413	17.3871	0.151979	0.0779367	0.0545177
1	2_54018	17.3871	0.151979	0.0779367	0.0545177
1	2_54671	17.3871	0.0496654	0	0.160352
1	2_19807	18.2028	0.26808	0.469859	0.0673175
1	2_54952	18.2028	0.261387	0.46258	0.0650312
1	1_1404	18.3733	0.317423	0.223705	0.0349451
1	1_1534	18.3733	0.241232	0.0872174	0.118916
1	2_01692	18.3733	0.301621	0.221761	0.0282932
1	2_01693	18.3733	0.301621	0.221761	0.0282932
1	2_02304	18.3733	0.317423	0.221761	0.037053
1	2_03176	18.3733	0.241232	0.0872174	0.118916
1	2_03177	18.3733	0.241232	0.0872174	0.118916
1	2_08171	18.3733	0.259292	0.0872174	0.135702
1	2_12872	18.3733	0.241232	0.0872174	0.118916
1	2_12874	18.3733	0.241232	0.0872174	0.118916
1	2_12876	18.3733	0.241232	0.0872174	0.118916
1	2_12877	18.3733	0.241232	0.0787023	0.130169
1	2_14276	18.3733	0.237077	0.163798	0.0297278
1	2_14277	18.3733	0.26808	0.206379	0.0203978
1	2_14529	18.3733	0.301621	0.216013	0.0311386
1	2_16833	18.3733	0.301621	0.221761	0.0282932
1	2_23324	18.3733	0.317423	0.221761	0.037053
1	2_23325	18.3733	0.317423	0.221761	0.037053
1	2_41936	18.3733	0.26808	0.206379	0.0203978
1	2_46387	18.3733	0.241232	0.0872174	0.118916
1	2_47284	18.3733	0.317423	0.221761	0.037053
1	1_0726	18.5668	0.183181	0.010101	0.236104
1	2_04151	18.5668	0.241232	0.0685536	0.150522
1	2_04152	18.5668	0.241232	0.0685536	0.150522
1	2_11875	18.5668	0.183181	0.010101	0.236104
1	2_14409	18.5668	0.183181	0.010101	0.236104
1	2_16714	18.5668	0.203177	0.0494796	0.150821
1	2_22350	18.5668	0.222527	0.0685536	0.132533
1	2_27163	18.5668	0.203177	0	0.278666
1	2_47543	18.5668	0.293477	0.0872174	0.1688
1	2_11170	19.0876	0.259292	0.214121	0.0124446
1	2_11171	19.0876	0.259292	0.214121	0.0124446
1	2_21116	19.0876	0.222527	0.0872174	0.102031
1	2_21117	19.0876	0.222527	0.0872174	0.102031
1	2_24119	19.0876	0.259292	0.214121	0.0124446
1	2_30034	19.0876	0.222527	0.0685536	0.132533
1	2_39881	19.0876	0.227485	0.214121	0.00124607
1	2_43438	19.0876	0.222527	0.0872174	0.102031
1	2_50313	19.0876	0.222527	0.0872174	0.102031
1	2_04872	19.6866	0.325083	0.0590678	0.255356
1	2_19156	19.6866	0.503143	0.140748	0.387288
1	2_20595	19.6866	0.301621	0.497411	0.148141
1	2_24125	19.6866	0.301621	0.497411	0.148141
1	2_24126	19.6866	0.285173	0.497411	0.162368
1	2_30291	19.6866	0.301621	0.497411	0.148141
1	2_31248	19.6866	0.503497	0.50218	-0.00262858
1	2_36067	19.6866	0.285173	0.497411	0.162368
1	2_18400	19.9078	0.433664	0.0494796	0.4095
1	2_10267	20.2304	0.439974	0.182536	0.433653
1	2_03647	20.4009	0.285173	0.497249	0.165989
1	2_50466	20.4009	0.398694	0.190586	0.456467
1	2_04175	20.5945	0.293477	0.497331	0.156856
1	2_13411	20.5945	0.293477	0.497411	0.155128
1	2_13412	20.5945	0.293477	0.497411	0.155128
1	2_16025	20.5945	0.276707	0.496232	0.175075
1	2_53441	20.5945	0.212932	0.465159	0.291115
1	2_54678	20.5945	0.293477	0.497411	0.155128
1	2_16031	20.7834	0.276707	0.459417	0.237403
1	2_26983	20.7834	0.162541	0.0299954	0.15598
1	2_28096	20.7834	0.479322	0.420499	0.0175219
1	2_28529	20.7834	0.276707	0.456391	0.241364
1	2_34386	20.7834	0.276707	0.456391	0.241364
1	2_51843	20.7834	0.476427	0.428498	0.0118937
1	2_03646	21.47	0.26808	0.497411	0.177641
1	2_04552	21.47	0.0967508	0.0299954	0.0871345
1	2_07977	21.47	0.325083	0.485925	0.0501855
1	2_08105	21.47	0.448682	0.0200995	0.492197
1	2_08106	21.47	0.448682	0.0200995	0.492197
1	2_08107	21.47	0.448682	0.0200995	0.492197
1	2_08871	21.47	0.495122	0.489412	0.0184137
1	2_09390	21.47	0.0967508	0.0203035	0.111407
1	2_09391	21.47	0.0967508	0.0299954	0.0871345
1	2_10655	21.47	0.0967508	0.0203035	0.111407
1	2_10656	21.47	0.0967508	0.0299954	0.0871345
1	2_10657	21.47	0.0967508	0.0299954	0.0871345
1	2_11222	21.47	0.448682	0.0200995	0.492197
1	2_11223	21.47	0.448682	0.0200995	0.492197
1	2_12130	21.47	0.162541	0	0.254544
1	2_12272	21.47	0.439974	0.0200995	0.480498
1	2_12464	21.47	0.448682	0.0200995	0.492197
1	2_13958	21.47	0.470934	0.489412	0.0380778
1	2_13959	21.47	0.470934	0.489412	0.0380778
1	2_14957	21.47	0.418528	0.410256	-0.00157999
1	2_15676	21.47	0.0967508	0.0299954	0.0871345
1	2_18241	21.47	0.439974	0.0200995	0.480498
1	2_18340	21.47	0.448682	0.0200995	0.492197
1	2_20979	21.47	0.487382	0.489412	0.0253802
1	2_21450	21.47	0.380553	0.489412	0.0254339
1	2_23054	21.47	0.439974	0.0200995	0.480498
1	2_23055	21.47	0.464162	0.0494796	0.449104
1	2_24303	21.47	0.119326	0.0872174	0.0187736
1	2_25400	21.47	0.119326	0.0787023	0.0262551
1	2_26306	21.47	0.325083	0.483673	0.0482207
1	2_27980	21.47	0.487382	0.489412	0.0253802
1	2_29583	21.47	0.0967508	0.0299954	0.0871345
1	2_29761	21.47	0.496526	0.489412	0.0170213
1	2_30027	21.47	0.325083	0.485925	0.0501855
1	2_30443	21.47	0.470934	0.487441	0.0408028
1	2_30444	21.47	0.470934	0.489412	0.0380778
1	2_31288	21.47	0.482545	0.489412	0.0292934
1	2_31615	21.47	0.0967508	0.0299954	0.0871345
1	2_32927	21.47	0.162541	0	0.254544
1	2_33098	21.47	0.285173	0.0590678	0.213181
1	2_44112	21.47	0.448682	0.0200995	0.492197
1	2_45018	21.47	0.448682	0.0200995	0.492197
1	2_46623	21.47	0.455583	0.467877	0.0762871
1	2_48280	21.47	0.464162	0.492488	-0.000437217
1	2_48999	21.47	0.325083	0.485925	0.0501855
1	2_49983	21.47	0.0967508	0.0299954	0.0871345
1	2_24775	21.8157	0.498025	0.489412	0.0153287
1	2_24776	21.8157	0.498025	0.489412	0.0153287
1	2_02685	22.106	0.131927	0	0.235662
1	2_02686	22.106	0.151979	0	0.245423
1	2_02688	22.106	0.172942	0	0.263592
1	2_11472	22.106	0.153763	0	0.254293
1	2_11559	22.106	0.172942	0	0.263592
1	2_11560	22.106	0.172942	0	0.263592
1	2_29017	22.106	0.162541	0	0.254544
1	2_29018	22.106	0.162541	0	0.254544
1	2_32123	22.106	0.172942	0	0.263592
1	2_37929	22.106	0.109429	0	0.216747
1	2_40786	22.106	0.172942	0	0.263592
1	2_41566	22.106	0.153763	0	0.254293
1	2_49096	22.106	0.131927	0	0.235662
1	2_55000	22.106	0.131927	0	0.235662
1	2_43366	22.3318	0.131927	0	0.235662
1	2_48956	22.3318	0.131927	0	0.235662
1	2_37804	22.5023	0.185277	0	0.281682
1	2_37805	22.5023	0.185277	0	0.281682
1	2_37928	22.5023	0.185277	0	0.281682
1	2_51111	22.5023	0.185277	0	0.281682
1	2_51717	22.5023	0.18742	0	0.290927
1	2_12002	23.0276	0.0967508	0	0.198793
1	2_29256	23.0276	0.425703	0.453264	0.118032
1	2_34266	23.0276	0.425703	0.453264	0.118032
1	2_46750	23.0276	0.0735306	0.38697	0.144616
1	2_28407	23.4101	0.380553	0.491001	0.100507
1	2_52707	23.4101	0.203177	0.389273	0.0376829
1	2_10000	23.6452	0.203177	0	0.290289
1	2_26316	23.6452	0.108119	0	0.208251
1	2_50041	23.6452	0.293477	0	0.373992
1	1_0238	24.0645	0.285173	0	0.366012
1	1_0645	24.0645	0.19326	0	0.281466
1	2_01156	24.0645	0.212932	0	0.299034
1	2_01157	24.0645	0.212932	0	0.299034
1	2_02172	24.0645	0.212932	0	0.299034
1	2_02173	24.0645	0.19326	0	0.281466
1	2_02174	24.0645	0.19326	0	0.281466
1	2_04367	24.0645	0.212932	0	0.299034
1	2_04368	24.0645	0.212932	0	0.299034
1	2_12153	24.0645	0.23196	0	0.316284
1	2_12154	24.0645	0.234491	0	0.320025
1	2_14237	24.0645	0.285173	0	0.366012
1	2_14238	24.0645	0.285173	0	0.360432
1	2_16217	24.0645	0.212932	0	0.299034
1	2_16537	24.0645	0.212932	0	0.299034
1	2_17529	24.0645	0.19326	0	0.281466
1	2_19172	24.0645	0.212932	0	0.299034
1	2_22107	24.0645	0.285173	0	0.366012
1	2_26032	24.0645	0.23196	0	0.316284
1	2_26317	24.0645	0.212932	0	0.299034
1	2_28566	24.0645	0.212932	0	0.299034
1	2_38574	24.0645	0.212932	0	0.299034
1	2_38575	24.0645	0.212932	0	0.299034
1	2_38927	24.0645	0.212932	0	0.299034
1	2_44955	24.0645	0.212932	0	0.299034
1	2_49690	24.0645	0.212932	0	0.299034
1	2_52890	24.0645	0.212932	0	0.299034
1	2_53640	24.0645	0.212932	0	0.299034
1	2_06616	24.4101	0.23196	0	0.316284
1	2_10919	24.4101	0.0496654	0	0.160352
1	2_44001	24.4101	0.23196	0	0.316284
1	1_1424	24.6774	0.162541	0	0.254544
1	2_05056	24.6774	0.0496654	0	0.160352
1	2_05057	24.6774	0.0496654	0	0.160352
1	2_11926	24.6774	0.162541	0	0.254544
1	2_19963	24.6774	0.162541	0	0.254544
1	2_20093	24.6774	0.119326	0.487441	0.359665
1	2_32255	24.6774	0.162541	0	0.254544
1	2_35019	24.6774	0.0967508	0.489412	0.379256
1	2_43150	24.6774	0.0496654	0	0.160352
1	2_48173	24.6774	0.23196	0	0.316284
1	2_02309	25.0645	0.285173	0.489412	0.18233
1	2_11925	25.0645	0.162541	0	0.254544
1	2_17768	25.0645	0.162541	0.489412	0.304009
1	2_50126	25.0645	0.162541	0.489412	0.304009
1	2_02129	25.3134	0.162541	0.489412	0.304009
1	2_05986	25.3134	0.119326	0.489412	0.352634
1	2_05988	25.3134	0.119326	0.489412	0.352634
1	2_10584	25.3134	0.119326	0.495155	0.338887
1	2_18116	25.3134	0.0496654	0	0.160352
1	2_18117	25.3134	0.162541	0.489412	0.304009
1	2_30572	25.4147	0.16637	0.489412	0.293465
1	2_28420	25.6083	0.119326	0.496334	0.335445
1	2_35730	25.6083	0.0496654	0.496334	0.421189
1	2_36176	25.6083	0.0251552	0.496334	0.453464
1	2_37309	25.6083	0.0251552	0.496334	0.453464
1	2_27419	25.8018	0.404418	0.211987	0.107483
1	2_36669	25.8018	0.0496654	0.498385	0.414575
1	2_02710	25.9493	0.0616786	0.132082	-0.0204182
1	2_02920	25.9493	0.293477	0.0200995	0.314836
1	2_02921	25.9493	0.293477	0.0200995	0.314836
1	2_03319	25.9493	0.293477	0.0779367	0.185134
1	2_11649	25.9493	0.293477	0.0200995	0.314836
1	2_11650	25.9493	0.301621	0.0685536	0.211199
1	2_13215	25.9493	0.0616786	0.132082	-0.0204182
1	2_17622	25.9493	0.309603	0.0779367	0.201676
1	2_19678	25.9493	0.0616786	0.0494796	0.0104302
1	2_28891	25.9493	0.301621	0.0685536	0.211199
1	2_28892	25.9493	0.293477	0.0200995	0.314836
1	2_29340	25.9493	0.0616786	0.132082	-0.0204182
1	2_30539	25.9493	0.317423	0.123314	0.13649
1	2_30540	25.9493	0.317423	0.123314	0.13649
1	2_13148	26.9631	0.347093	0.420499	-0.000289632
1	2_19638	26.9631	0.151979	0	0.245423
1	2_12459	27.212	0.26808	0.502487	0.141892
1	2_09874	27.4055	0.26808	0.502487	0.141892
1	2_09875	27.4055	0.220199	0.498931	0.16643
1	2_19873	27.4055	0.212932	0.394042	0.0354792
1	2_51724	27.4055	0.212267	0.368018	0.0292512
1	2_11314	27.5991	0.0251552	0.0685536	-0.0361934
1	2_15946	27.5991	0.0251552	0.0685536	-0.0361934
1	2_17487	27.5991	0.212932	0.394042	0.0354792
1	2_17488	27.5991	0.212932	0.394042	0.0354792
1	2_17489	27.5991	0.212932	0.394042	0.0354792
1	2_17490	27.5991	0.212932	0.38697	0.0324111
1	2_28856	27.5991	0.0251552	0.0685536	-0.0361934
1	2_32159	27.5991	0.0251552	0.0685536	-0.0361934
1	2_34208	27.5991	0.215302	0.394042	0.0323508
1	2_40778	27.5991	0.0251552	0.0685536	-0.0361934
1	2_47345	27.5991	0.212932	0.394042	0.0354792
1	2_54967	27.5991	0.212932	0.394042	0.0354792
1	2_06535	27.7926	0.151979	0.358509	0.0473322
1	2_08563	27.7926	0.19326	0.358509	0.0241092
1	2_08564	27.7926	0.19326	0.358509	0.0241092
1	2_08686	27.7926	0.19326	0.358509	0.0241092
1	2_08688	27.7926	0.19326	0.358509	0.0241092
1	2_08689	27.7926	0.19326	0.358509	0.0241092
1	2_09427	27.7926	0.130372	0.0685536	0.0487874
1	2_12956	27.7926	0.172942	0.358509	0.0346575
1	2_13149	27.7926	0.435379	0.501255	0.0387699
1	2_15115	27.7926	0.374184	0.398708	-0.00483049
1	2_15116	27.7926	0.374184	0.391837	-0.00449925
1	2_20907	27.7926	0.435379	0.500692	0.0398881
1	2_28152	27.7926	0.347093	0.398708	-0.00417061
1	2_28232	27.7926	0.23196	0.0685536	0.141561
1	2_29279	27.7926	0.172942	0.358509	0.0346575
1	2_29280	27.7926	0.0272083	0.0717736	-0.0103573
1	2_29549	27.7926	0.19326	0.358509	0.0241092
1	2_39027	27.7926	0.19326	0.358509	0.0241092
1	2_47718	27.7926	0.172942	0.355573	0.0345241
1	2_50402	27.7926	0.0967508	0.389273	0.119424
1	2_50911	27.7926	0.19326	0.358509	0.0241092
1	2_52835	27.7926	0.0967508	0.389273	0.119424
1	2_54763	27.7926	0.374184	0.398708	-0.00483049
1	2_11317	28.341	0.212932	0.0685536	0.123442
1	2_11318	28.341	0.212932	0.0685536	0.123442
1	2_17409	28.341	0.420624	0.407732	-0.000691658
1	2_25321	28.341	0.420624	0.396599	0.00172412
1	2_47422	28.341	0.212932	0.0685536	0.123442
1	2_54493	28.341	0.212932	0.0685536	0.123442
1	2_54685	28.341	0.212932	0.0685536	0.123442
1	2_17410	28.5161	0.250343	0.0685536	0.159414
1	2_29521	28.5161	0.250343	0.0685536	0.159414
1	2_46773	28.5161	0.250343	0.0685536	0.159414
1	2_00804	28.765	0.241232	0.0685536	0.150522
1	2_08839	28.765	0.259292	0.374353	0.00612591
1	2_08840	28.765	0.259292	0.374353	0.00612591
1	2_15793	28.765	0.0967508	0	0.198793
1	2_16812	28.765	0.241232	0.0685536	0.150522
1	2_20091	28.765	0.250343	0.0685536	0.159414
1	2_20092	28.765	0.250343	0.0685536	0.159414
1	2_21537	28.765	0.241232	0.0685536	0.150522
1	2_24112	28.765	0.151979	0	0.245423
1	2_24113	28.765	0.151979	0	0.245423
1	2_30159	28.765	0.241232	0.0685536	0.150522
1	2_30160	28.765	0.241232	0.0685536	0.150522
1	2_48629	28.765	0.374184	0.403271	-0.00484427
1	2_16813	28.9539	0.259292	0.374353	0.00612591
1	2_21634	28.9539	0.162541	0	0.254544
1	2_21635	28.9539	0.26808	0.361068	0.000533236
1	2_04436	29.1751	0.374184	0.0685536	0.290777
1	2_04438	29.1751	0.259292	0.0685536	0.168234
1	2_17822	29.1751	0.409981	0.403271	-0.00181269
1	2_17823	29.1751	0.409981	0.403271	-0.00181269
1	2_17824	29.1751	0.409981	0.403271	-0.00181269
1	2_17825	29.1751	0.413151	0.405808	-0.00173266
1	2_26357	29.1751	0.370885	0.0685536	0.29103
1	2_26358	29.1751	0.259292	0.0685536	0.168234
1	2_26359	29.1751	0.259292	0.0685536	0.168234
1	2_26360	29.1751	0.259292	0.0685536	0.168234
1	2_32615	29.1751	0.360961	0.0685536	0.275586
1	2_47738	29.1751	0.409981	0.403271	-0.00181269
1	2_11319	29.3687	0.259292	0.0685536	0.168234
1	2_22891	29.3687	0.259292	0.0685536	0.168234
1	2_28796	29.3687	0.423739	0.401256	0.00147453
1	2_31767	29.3687	0.259292	0.0685536	0.168234
1	2_34704	29.3687	0.259292	0.0685536	0.168234
1	2_51294	29.3687	0.259292	0.0685536	0.168234
1	2_03467	29.5899	0.259292	0.0685536	0.168234
1	2_04437	29.5899	0.119326	0	0.217644
1	2_15543	29.5899	0.309603	0.0685536	0.219551
1	2_19838	29.5899	0.309603	0.0685536	0.219551
1	2_19839	29.5899	0.309603	0.0685536	0.219551
1	2_22892	29.5899	0.0735306	0	0.179691
1	2_25450	29.5899	0.0735306	0	0.179691
1	2_25956	29.5899	0.259292	0.0685536	0.168234
1	2_54792	29.5899	0.259292	0.0685536	0.168234
1	2_49353	29.7834	0.262035	0.0685536	0.17457
1	2_50660	29.7834	0.259292	0.0685536	0.168234
1	2_04903	30.0323	0.332581	0.0685536	0.244098
1	2_04904	30.0323	0.392808	0.0685536	0.312851
1	2_06149	30.0323	0.409981	0.455468	-0.00189721
1	2_06150	30.0323	0.119326	0	0.217644
1	2_06151	30.0323	0.119326	0	0.217644
1	2_06152	30.0323	0.409981	0.439727	-0.00406525
1	2_08385	30.0323	0.19326	0	0.281466
1	2_10912	30.0323	0.470934	0.467877	-0.00243428
1	2_15090	30.0323	0.374184	0.0685536	0.290777
1	2_15091	30.0323	0.317423	0.0685536	0.227819
1	2_15335	30.0323	0.119326	0	0.217644
1	2_19158	30.0323	0.317423	0.0685536	0.227819
1	2_19537	30.0323	0.420624	0.456391	-0.00310051
1	2_27879	30.0323	0.470934	0.467877	-0.00243428
1	2_30851	30.0323	0.317423	0.0685536	0.227819
1	2_38013	30.0323	0.470934	0.467877	-0.00243428
1	2_43569	30.0323	0.364185	0.0685536	0.283323
1	2_51810	30.0323	0.420624	0.105471	0.278265
1	2_53494	30.0323	0.332581	0.0685536	0.244098
1	2_04369	30.3825	0.0967508	0	0.198793
1	2_04370	30.3825	0.0967508	0	0.198793
1	1_0625	30.576	0.409981	0.456391	-0.00194883
1	1_0817	30.576	0.0735306	0	0.179691
1	2_01719	30.576	0.301621	0	0.381881
1	2_04192	30.576	0.162541	0	0.254544
1	2_04351	30.576	0.285173	0	0.366012
1	2_06146	30.576	0.398694	0.439727	-0.00343567
1	2_06147	30.576	0.398694	0.439727	-0.00343567
1	2_06153	30.576	0.338936	0.427956	0.0038277
1	2_06633	30.576	0.301621	0	0.381881
1	2_07227	30.576	0.398694	0.439727	-0.00343567
1	2_08386	30.576	0.250343	0.0685536	0.159414
1	2_10913	30.576	0.367653	0.456391	0.00705419
1	2_13623	30.576	0.23196	0	0.316284
1	2_13624	30.576	0.23196	0	0.316284
1	2_13625	30.576	0.23196	0	0.316284
1	2_13626	30.576	0.23196	0	0.316284
1	2_14039	30.576	0.367653	0.439727	0.000952213
1	2_14040	30.576	0.456744	0.439727	0.000229708
1	2_14873	30.576	0.374184	0.442072	0.000732053
1	2_14874	30.576	0.374184	0.442072	0.000732053
1	2_14967	30.576	0.301621	0	0.381881
1	2_17259	30.576	0.339918	0.0685536	0.252105
1	2_17291	30.576	0.301621	0	0.381881
1	2_17292	30.576	0.301621	0	0.381881
1	2_17416	30.576	0.339918	0.0685536	0.252105
1	2_17417	30.576	0.342192	0.0602532	0.277645
1	2_18849	30.576	0.452794	0.439727	-0.000666316
1	2_18850	30.576	0.364185	0.435809	0.00123411
1	2_19167	30.576	0.23196	0.0200995	0.252725
1	2_19402	30.576	0.250343	0.0685536	0.159414
1	2_20049	30.576	0.301621	0	0.381881
1	2_21620	30.576	0.293477	0.437156	0.0256263
1	2_21621	30.576	0.293477	0.439727	0.0253031
1	2_22343	30.576	0.162541	0	0.254544
1	2_22344	30.576	0.162541	0	0.254544
1	2_22974	30.576	0.367653	0.439727	0.000952213
1	2_22975	30.576	0.463193	0.440842	0.00153351
1	2_25195	30.576	0.301621	0	0.381881
1	2_25197	30.576	0.301621	0	0.381881
1	2_25734	30.576	0.301621	0	0.381881
1	2_26046	30.576	0.23196	0.0200995	0.252725
1	2_27386	30.576	0.347093	0.439727	0.00582455
1	2_29904	30.576	0.301621	0	0.381881
1	2_30915	30.576	0.26808	0.0685536	0.176982
1	2_31209	30.576	0.26808	0	0.349783
1	2_34226	30.576	0.360961	0.453534	0.00937457
1	2_41702	30.576	0.301621	0	0.381881
1	2_46335	30.576	0.162541	0	0.254544
1	2_47168	30.576	0.301621	0	0.381881
1	2_48323	30.576	0.250343	0.0685536	0.159414
1	2_49814	30.576	0.183645	0	0.344249
1	2_50233	30.576	0.420624	0.439727	-0.00413519
1	2_51049	30.576	0.317423	0	0.391908
1	2_54244	30.576	0.23196	0	0.316284
1	2_54895	30.576	0.162541	0	0.254544
1	2_55190	30.576	0.23196	0	0.316284
1	1_0784	30.7465	0.151979	0	0.245423
1	2_00128	30.7465	0.164433	0	0.263499
1	2_00129	30.7465	0.183181	0	0.272567
1	2_01718	30.7465	0.23196	0	0.316284
1	2_02123	30.7465	0.23196	0	0.316284
1	2_02125	30.7465	0.23196	0	0.316284
1	2_03693	30.7465	0.23196	0.0200995	0.252725
1	2_03694	30.7465	0.23196	0.0200995	0.252725
1	2_06632	30.7465	0.23196	0	0.316284
1	2_09259	30.7465	0.23196	0	0.316284
1	2_09295	30.7465	0.245174	0	0.364767
1	2_09296	30.7465	0.23196	0	0.316284
1	2_09640	30.7465	0.23196	0	0.316284
1	2_09641	30.7465	0.23196	0	0.316284
1	2_17958	30.7465	0.326856	0	0.421889
1	2_20050	30.7465	0.23196	0	0.316284
1	2_20423	30.7465	0.19326	0	0.281466
1	2_20424	30.7465	0.19326	0	0.281466
1	2_25196	30.7465	0.0967508	0	0.198793
1	2_25735	30.7465	0.23196	0	0.316284
1	2_38630	30.7465	0.23196	0	0.316284
1	2_38631	30.7465	0.23196	0	0.316284
1	2_39261	30.7465	0.234491	0	0.320025
1	2_40180	30.7465	0.23196	0	0.316284
1	2_40529	30.7465	0.18564	0	0.319775
1	2_46336	30.7465	0.19326	0	0.281466
1	2_46862	30.7465	0.23196	0	0.316284
1	2_53678	30.7465	0.19326	0	0.281466
1	2_55155	30.7465	0.23196	0	0.316284
1	2_07699	30.9954	0.0735306	0	0.179691
1	2_08628	30.9954	0.0735306	0	0.179691
1	2_08629	30.9954	0.0967508	0	0.198793
1	2_10063	30.9954	0.183181	0	0.272567
1	2_10064	30.9954	0.164433	0	0.263499
1	2_45159	30.9954	0.183181	0	0.272567
1	2_21436	31.341	0.360961	0.358509	-0.00243937
1	2_21437	31.341	0.360961	0.358509	-0.00243937
1	2_41190	31.341	0.0735306	0	0.179691
1	2_49226	31.341	0.304616	0.355166	-0.00855159
1	2_25144	31.5899	0.452794	0.384595	0.0182785
1	2_25145	31.5899	0.40404	0.357396	0.00956174
1	2_28222	31.5899	0.183181	0.010101	0.236104
1	2_00548	31.7834	0.0496654	0	0.160352
1	2_04364	31.7834	0.339918	0.358509	-0.00495936
1	2_04365	31.7834	0.339918	0.347434	-0.00389317
1	2_04557	31.7834	0.487382	0.41209	0.0284045
1	2_09686	31.7834	0.332581	0.347434	-0.00472262
1	2_09704	31.7834	0.40761	0.376923	0.00374518
1	2_12481	31.7834	0.415383	0.379429	0.00531641
1	2_12765	31.7834	0.503104	0.498385	0.000373358
1	2_17602	31.7834	0.409981	0.379429	0.00368698
1	2_21139	31.7834	0.485044	0.41209	0.0262275
1	2_26554	31.7834	0.0735306	0	0.179691
1	2_28413	31.7834	0.484615	0.39482	0.0351598
1	2_37568	31.7834	0.339918	0.379429	-0.00528223
1	2_40347	31.7834	0.409981	0.379429	0.00368698
1	2_40628	31.7834	0.341239	0.331588	-0.000965898
1	2_47918	31.7834	0.325083	0.358509	-0.00569342
1	2_50745	31.7834	0.337897	0.24179	0.0346369
1	2_52321	31.7834	0.398694	0.379429	0.000766698
1	2_54088	31.7834	0.487382	0.41209	0.0284045
1	2_54237	31.7834	0.386761	0.358509	0.00315482
1	2_55159	31.7834	0.409981	0.379429	0.00368698
1	2_04558	32.1336	0.487382	0.41209	0.0284045
1	2_10446	32.1336	0.203177	0.0685536	0.114289
1	2_22611	32.1336	0.203177	0.0685536	0.114289
1	2_22612	32.1336	0.203177	0.0685536	0.114289
1	2_23138	32.1336	0.203177	0.0685536	0.114289
1	2_23139	32.1336	0.203177	0.0685536	0.114289
1	2_44176	32.1336	0.183181	0.0596546	0.108733
1	2_52900	32.1336	0.203177	0.0685536	0.114289
1	2_00194	32.5161	0.241232	0.0685536	0.150522
1	2_02727	32.5161	0.19326	0.166128	0.00750483
1	2_02728	32.5161	0.19326	0.166128	0.00750483
1	2_03160	32.5161	0.0735306	0	0.179691
1	2_04452	32.5161	0.477062	0.41209	0.0199645
1	2_05665	32.5161	0.477062	0.41209	0.0199645
1	2_05666	32.5161	0.476427	0.41209	0.0198832
1	2_17038	32.5161	0.203177	0.0685536	0.114289
1	2_20184	32.5161	0.477062	0.41209	0.0199645
1	2_23662	32.5161	0.19326	0.166128	0.00750483
1	2_24517	32.5161	0.404418	0.379429	0.00216814
1	2_25647	32.5161	0.19326	0.166128	0.00750483
1	2_31146	32.5161	0.183181	0.0685536	0.0958105
1	2_33541	32.5161	0.19326	0.166128	0.00750483
1	2_33636	32.5161	0.241232	0.0685536	0.150522
1	2_33944	32.5161	0.130372	0.166128	-0.0119866
1	2_36665	32.5161	0.130372	0.166128	-0.0119866
1	2_41638	32.5161	0.203177	0.0685536	0.114289
1	2_42989	32.5161	0.19326	0.166128	0.00750483
1	2_43358	32.5161	0.18742	0.0685536	0.105439
1	2_50274	32.5161	0.203177	0.0596546	0.127632
1	2_24499	32.7097	0.491315	0.462339	0.00579574
1	2_06059	33.1567	0.151979	0.166128	-0.00709758
1	2_23687	33.1567	0.151979	0.166128	-0.00709758
1	2_23688	33.1567	0.151979	0.166128	-0.00709758
1	2_45659	33.1567	0.151979	0.166128	-0.00709758
1	1_0344	33.3502	0.439974	0.214121	0.146808
1	2_09453	33.3502	0.141256	0.114444	0.0112954
1	2_12257	33.3502	0.448682	0.216013	0.15362
1	2_12258	33.3502	0.464162	0.214121	0.178037
1	2_18273	33.3502	0.404418	0.0590678	0.346681
1	2_18274	33.3502	0.404418	0.0590678	0.346681
1	2_22889	33.3502	0.456744	0.214121	0.167754
1	2_22890	33.3502	0.464162	0.214121	0.178037
1	2_23174	33.3502	0.250343	0.0397888	0.220028
1	2_31686	33.3502	0.439974	0.214121	0.146808
1	2_31687	33.3502	0.367653	0.0590678	0.30281
1	2_39431	33.3502	0.253019	0.0397888	0.227478
1	2_44061	33.3502	0.222527	0.0397888	0.191872
1	2_44282	33.3502	0.367653	0.0590678	0.30281
1	2_45688	33.3502	0.456744	0.216013	0.163969
1	2_46977	33.3502	0.309603	0.384402	-0.00214022
1	2_47108	33.3502	0.259292	0.0596546	0.182409
1	2_47257	33.3502	0.259292	0.0590678	0.186768
1	2_49298	33.3502	0.439974	0.214121	0.146808
1	2_01158	33.5484	0.435379	0.0685536	0.367401
1	2_01159	33.5484	0.435379	0.0685536	0.367401
1	2_03914	33.5484	0.499234	0.105471	0.417569
1	2_03948	33.5484	0.435379	0.0685536	0.367401
1	2_03949	33.5484	0.438379	0.0685536	0.375614
1	2_07795	33.5484	0.501895	0.114444	0.415368
1	2_08305	33.5484	0.415383	0.459417	-0.00203619
1	2_19126	33.5484	0.415383	0.459417	-0.00203619
1	2_26419	33.5484	0.500282	0.114444	0.406529
1	2_26420	33.5484	0.435379	0.0685536	0.367401
1	2_29781	33.5484	0.498025	0.114444	0.397406
1	2_30108	33.5484	0.490164	0.0880691	0.436489
1	2_30697	33.5484	0.498025	0.114444	0.397406
1	2_45127	33.5484	0.465659	0.0699215	0.427296
1	2_45212	33.5484	0.501895	0.114444	0.415368
1	2_47767	33.5484	0.426874	0.473984	0.000884508
1	2_48920	33.5484	0.444409	0.0685536	0.380041
1	2_53994	33.5484	0.332581	0.0963954	0.19302
1	2_14197	33.7696	0.325083	0.0590678	0.255356
1	2_14198	33.7696	0.325083	0.0590678	0.255356
1	2_16344	33.7696	0.26808	0.0397888	0.238207
1	2_16774	33.7696	0.250343	0.0397888	0.220028
1	2_18860	33.7696	0.415383	0.470492	0.000921269
1	2_21043	33.7696	0.250343	0.0397888	0.220028
1	2_23070	33.7696	0.285173	0.0973312	0.141808
1	2_24493	33.7696	0.26808	0.0973312	0.125847
1	2_31770	33.7696	0.325083	0.0590678	0.255356
1	2_33339	33.7696	0	0.0397888	-0.0742246
1	2_37952	33.7696	0.276618	0.0627724	0.201746
1	2_41133	33.7696	0.501169	0.105471	0.426496
1	2_48441	33.7696	0.270885	0.0590678	0.202532
1	2_50561	33.7696	0.332581	0.0963954	0.19302
1	2_51920	33.7696	0.276707	0.0779367	0.168321
1	2_53601	33.7696	0.259292	0.0590678	0.186768
1	2_16055	34.0184	0.0496654	0.0397888	0.0102975
1	2_39874	34.1889	0.460534	0.0685536	0.404124
1	2_44786	34.1889	0.360961	0.010101	0.413174
1	2_46576	34.1889	0.212932	0.0590678	0.140952
1	2_47840	34.1889	0.212932	0.0590678	0.140952
1	1_0435	34.4378	0.452794	0.0685536	0.392282
1	2_02737	34.4378	0.241232	0.010101	0.291733
1	2_14352	34.4378	0.339918	0.0963954	0.200729
1	2_15497	34.4378	0.452794	0.0685536	0.392282
1	2_30082	34.4378	0.241232	0	0.319085
1	2_39209	34.4378	0.325083	0.0590678	0.255356
1	2_44146	34.4378	0.0264877	0.0401884	-0.0265705
1	2_49862	34.4378	0.0251552	0.0397888	-0.0245051
1	2_54112	34.4378	0.0496654	0.0397888	0.0102975
1	2_06662	34.6221	0.392808	0.0963954	0.259931
1	2_06663	34.6221	0.392808	0.0963954	0.259931
1	2_13818	34.6221	0.325083	0.0963954	0.185253
1	2_17879	34.6221	0.0251552	0.0397888	-0.0245051
1	2_22693	34.6221	0.325083	0.0963954	0.185253
1	2_31228	34.6221	0.325083	0.0590678	0.255356
1	2_45157	34.6221	0.0251552	0.0397888	-0.0245051
1	2_48965	34.6221	0.0251552	0.0397888	-0.0245051
1	2_50423	34.6221	0.325083	0.0963954	0.185253
1	2_52455	34.6221	0.339918	0.0963954	0.200729
1	2_53027	34.6221	0.367653	0.0963954	0.23091
1	2_53236	34.6221	0.367653	0.0963954	0.23091
1	2_03362	35.0415	0.452794	0.0590678	0.411615
1	2_03363	35.0415	0.452794	0.0590678	0.411615
1	2_06007	35.0415	0.0251552	0	0.140788
1	2_13556	35.0415	0.0496654	0	0.160352
1	2_17314	35.0415	0.0251552	0.0397888	-0.0245051
1	2_18257	35.0415	0.460534	0.0590678	0.423372
1	2_18258	35.0415	0.460534	0.0590678	0.423372
1	2_20791	35.0415	0.0496654	0	0.160352
1	2_21788	35.0415	0.0496654	0	0.160352
1	2_22595	35.0415	0.392808	0.0963954	0.259931
1	2_22596	35.0415	0.392808	0.0963954	0.259931
1	2_24505	35.0415	0.467629	0.0590678	0.434726
1	2_24506	35.0415	0.467629	0.0590678	0.434726
1	2_26517	35.0415	0.467629	0.0590678	0.434726
1	2_26964	35.0415	0.0251552	0	0.140788
1	2_28480	35.0415	0.467629	0.0590678	0.434726
1	2_31280	35.0415	0.452794	0.0590678	0.411615
1	2_33639	35.0415	0.467629	0.0590678	0.434726
1	2_39860	35.0415	0.0251552	0	0.140788
1	2_45330	35.0415	0.0251552	0	0.140788
1	2_46002	35.0415	0.0496654	0	0.160352
1	2_46842	35.0415	0.467629	0.0590678	0.434726
1	2_47850	35.0415	0.467629	0.0590678	0.434726
1	2_49227	35.0415	0.0496654	0	0.160352
1	2_02008	35.3779	0.367653	0.0590678	0.30281
1	2_27471	35.3779	0.367653	0.0590678	0.30281
1	2_30316	35.3779	0.367653	0.0590678	0.30281
1	2_39923	35.3779	0.392808	0.0590678	0.332463
1	2_42604	35.3779	0.392808	0.443265	-0.00229564
1	2_49520	35.3779	0.392808	0.0590678	0.332463
1	2_51754	35.3779	0.392808	0.443265	-0.00229564
1	1_1193	35.6912	0.0763332	0	0.180409
1	2_10053	35.6912	0.452794	0.0590678	0.411615
1	2_16347	35.6912	0.325083	0.0590678	0.255356
1	2_26965	35.6912	0.474079	0.0590678	0.445681
1	2_27310	35.6912	0.467629	0.0590678	0.434726
1	2_28479	35.6912	0.474079	0.0590678	0.445681
1	2_30132	35.6912	0.285173	0	0.366012
1	2_44432	35.6912	0.380553	0.0590678	0.317838
1	2_15141	36.0783	0.301621	0.470492	0.0459068
1	2_15142	36.0783	0.301621	0.470492	0.0459068
1	2_42402	36.0783	0.285173	0.470492	0.0556813
1	2_44510	36.0783	0.499234	0.469206	0.00844178
1	2_53135	36.0783	0.301621	0.470492	0.0459068
1	2_13495	36.2535	0.448682	0.443265	-0.00207182
1	2_17782	36.2535	0.26808	0.434746	0.035336
1	2_23997	36.2535	0.285173	0.436087	0.0267351
1	2_23998	36.2535	0.285173	0.434746	0.0268988
1	2_30575	36.2535	0.26808	0.434746	0.035336
1	2_31441	36.2535	0.317423	0.422972	0.00826854
1	2_44345	36.2535	0.26808	0.436087	0.0351165
1	2_46797	36.2535	0.273746	0.434746	0.0294998
1	1_0075	36.6959	0.425703	0.401256	0.00183076
1	2_00115	36.6959	0.119326	0	0.217644
1	2_00146	36.6959	0.0735306	0	0.179691
1	2_00147	36.6959	0.0735306	0	0.179691
1	2_01097	36.6959	0.374184	0.41209	-0.00452899
1	2_01098	36.6959	0.374184	0.41209	-0.00452899
1	2_01551	36.6959	0.172942	0	0.263592
1	2_02320	36.6959	0.100383	0	0.224382
1	2_02403	36.6959	0.0735306	0	0.179691
1	2_02404	36.6959	0.183181	0	0.272567
1	2_03207	36.6959	0.374184	0.405808	-0.00462489
1	2_05114	36.6959	0.0735306	0	0.179691
1	2_05115	36.6959	0.0735306	0	0.179691
1	2_06182	36.6959	0.0735306	0	0.179691
1	2_06183	36.6959	0.0735306	0	0.179691
1	2_06406	36.6959	0.0735306	0	0.179691
1	2_07136	36.6959	0.141256	0	0.236232
1	2_08585	36.6959	0.0735306	0	0.179691
1	2_08586	36.6959	0.162541	0	0.254544
1	2_09074	36.6959	0.0735306	0	0.179691
1	2_09075	36.6959	0.0735306	0	0.179691
1	2_10015	36.6959	0.423739	0.405808	0.000375956
1	2_10016	36.6959	0.0735306	0	0.179691
1	2_10017	36.6959	0.0735306	0	0.179691
1	2_10817	36.6959	0.0735306	0	0.179691
1	2_10818	36.6959	0.0735306	0	0.179691
1	2_11109	36.6959	0.183181	0	0.272567
1	2_11134	36.6959	0.404418	0.477721	0.103916
1	2_11135	36.6959	0.404418	0.477721	0.103916
1	2_12018	36.6959	0.0735306	0	0.179691
1	2_12019	36.6959	0.0735306	0	0.179691
1	2_12642	36.6959	0.0735306	0	0.179691
1	2_13101	36.6959	0.0735306	0	0.179691
1	2_13102	36.6959	0.404418	0.41209	-0.00369012
1	2_13161	36.6959	0.241232	0	0.324786
1	2_13195	36.6959	0.0735306	0	0.179691
1	2_13196	36.6959	0.0735306	0	0.179691
1	2_16599	36.6959	0.425703	0.407732	0.000390735
1	2_16600	36.6959	0.0735306	0	0.179691
1	2_18795	36.6959	0.0735306	0	0.179691
1	2_18796	36.6959	0.0735306	0	0.179691
1	2_18855	36.6959	0.183181	0	0.272567
1	2_19014	36.6959	0.0735306	0	0.179691
1	2_19015	36.6959	0.380553	0.432344	-0.00274377
1	2_19070	36.6959	0.183181	0	0.272567
1	2_19878	36.6959	0.0735306	0	0.179691
1	2_20065	36.6959	0.0735306	0	0.179691
1	2_20066	36.6959	0.0735306	0	0.179691
1	2_20069	36.6959	0.0735306	0	0.179691
1	2_21001	36.6959	0.0735306	0	0.179691
1	2_21002	36.6959	0.0735306	0	0.179691
1	2_21711	36.6959	0.360961	0.41209	-0.00371361
1	2_22330	36.6959	0.347093	0.42455	0.000770459
1	2_22331	36.6959	0.347093	0.42455	0.000770459
1	2_24486	36.6959	0.119326	0	0.217644
1	2_25073	36.6959	0.162541	0	0.254544
1	2_25601	36.6959	0.0735306	0	0.179691
1	2_25737	36.6959	0.120761	0	0.226239
1	2_27353	36.6959	0.183181	0	0.272567
1	2_28341	36.6959	0.0735306	0	0.179691
1	2_29195	36.6959	0.0735306	0	0.179691
1	2_29324	36.6959	0.183181	0	0.272567
1	2_31055	36.6959	0.392808	0.436087	-0.00340696
1	2_31475	36.6959	0.392808	0.407732	-0.00428759
1	2_32119	36.6959	0.0735306	0	0.179691
1	2_32260	36.6959	0.0735306	0	0.179691
1	2_32500	36.6959	0.0735306	0	0.179691
1	2_33304	36.6959	0.0735306	0	0.179691
1	2_33779	36.6959	0.0735306	0	0.179691
1	2_37844	36.6959	0.374184	0.41209	-0.00452899
1	2_37927	36.6959	0.0735306	0	0.179691
1	2_38538	36.6959	0.360961	0.432344	0.000202745
1	2_39285	36.6959	0.0735306	0	0.179691
1	2_39887	36.6959	0.420624	0.420499	-0.00280826
1	2_40429	36.6959	0.0735306	0	0.179691
1	2_40469	36.6959	0.183181	0	0.272567
1	2_40969	36.6959	0.141256	0	0.236232
1	2_42040	36.6959	0.0735306	0	0.179691
1	2_42106	36.6959	0.487382	0.443265	0.0115908
1	2_43263	36.6959	0.189613	0	0.300302
1	2_44600	36.6959	0.0735306	0	0.179691
1	2_44707	36.6959	0.0735306	0	0.179691
1	2_44942	36.6959	0.293477	0.420499	0.0144029
1	2_45107	36.6959	0.183181	0	0.272567
1	2_45240	36.6959	0.374184	0.405808	-0.00462489
1	2_45358	36.6959	0.404418	0.477721	0.103916
1	2_46055	36.6959	0.0735306	0	0.161757
1	2_46068	36.6959	0.374184	0.41209	-0.00452899
1	2_46468	36.6959	0.404418	0.453264	-0.00184997
1	2_46551	36.6959	0.431882	0.420499	-0.000888918
1	2_46718	36.6959	0.367653	0.432344	-0.000965788
1	2_47120	36.6959	0.374184	0.41209	-0.00452899
1	2_47246	36.6959	0.183181	0	0.272567
1	2_47478	36.6959	0.0735306	0	0.179691
1	2_47632	36.6959	0.0735306	0	0.179691
1	2_47701	36.6959	0.293477	0.420499	0.0144029
1	2_47941	36.6959	0.0735306	0	0.179691
1	2_47953	36.6959	0.347093	0.42455	0.000770459
1	2_48898	36.6959	0.377483	0.4146	-0.00517289
1	2_49255	36.6959	0.404418	0.477721	0.103916
1	2_49716	36.6959	0.0735306	0	0.179691
1	2_49948	36.6959	0.374184	0.41209	-0.00452899
1	2_52288	36.6959	0.0735306	0	0.179691
1	2_52291	36.6959	0.0735306	0	0.179691
1	2_52414	36.6959	0.241232	0	0.324786
1	2_52585	36.6959	0.404418	0.41209	-0.00369012
1	2_52989	36.6959	0.374184	0.41209	-0.00452899
1	2_53161	36.6959	0.374184	0.41209	-0.00452899
1	2_53788	36.6959	0.430028	0.420499	-0.00121161
1	2_54053	36.6959	0.0735306	0	0.179691
1	2_54227	36.6959	0.0735306	0	0.179691
1	2_54607	36.6959	0.392808	0.453264	-1.66236e-05
1	2_54770	36.6959	0.183181	0	0.272567
1	2_54793	36.6959	0.404418	0.477721	0.103916
1	2_55481	36.6959	0.241232	0	0.324786
1	2_00114	37.0645	0.141256	0	0.236232
1	2_06506	37.0645	0.141256	0	0.236232
1	2_07154	37.0645	0.119326	0	0.217644
1	2_18993	37.0645	0.119326	0	0.217644
1	2_26413	37.0645	0.119326	0	0.217644
1	2_29123	37.0645	0.183181	0	0.272567
1	2_29522	37.0645	0.183181	0	0.272567
1	2_29523	37.0645	0.183181	0	0.272567
1	2_38796	37.0645	0.141256	0	0.236232
1	2_39109	37.0645	0.119326	0	0.217644
1	2_39358	37.0645	0.162541	0	0.254544
1	2_41312	37.0645	0.141256	0	0.236232
1	2_42654	37.0645	0.23196	0.0779367	0.125262
1	2_42693	37.0645	0.141256	0	0.236232
1	2_44760	37.0645	0.183181	0	0.272567
1	2_46434	37.0645	0.119326	0	0.217644
1	2_48126	37.0645	0.141256	0	0.236232
1	2_48506	37.0645	0.183181	0	0.272567
1	2_33865	37.2396	0.501895	0.428498	0.0397475
1	2_45406	37.5207	0.0496654	0.0200995	0.0558116
1	2_02889	37.8894	0.162541	0	0.254544
1	2_02890	37.8894	0.162541	0	0.254544
1	2_14404	37.8894	0.162541	0	0.254544
1	2_16625	37.8894	0.162541	0	0.254544
1	2_16627	37.8894	0.162541	0	0.254544
1	2_30321	37.8894	0.162541	0	0.254544
1	2_30584	37.8894	0.415383	0.464417	-0.000641765
1	2_31998	37.8894	0.162541	0	0.254544
1	2_37669	37.8894	0.0967508	0	0.198793
1	2_37801	37.8894	0.162541	0	0.254544
1	2_43385	37.8894	0.162541	0	0.254544
1	2_44316	37.8894	0.0967508	0	0.198793
1	2_44328	37.8894	0.325083	0.0494796	0.276093
1	2_45394	37.8894	0.141256	0.482028	0.341549
1	2_49485	37.8894	0.162541	0	0.254544
1	2_50020	37.8894	0.162541	0	0.254544
1	2_55199	37.8894	0.498025	0.42455	0.0728788
1	2_14087	38.0829	0.162541	0	0.254544
1	2_29343	38.0829	0.162541	0	0.254544
1	2_45795	38.0829	0.162541	0	0.254544
1	2_46645	38.0829	0.162541	0	0.254544
1	2_53094	38.0829	0.162541	0	0.254544
1	2_53297	38.0829	0.162541	0	0.254544
1	2_46406	38.2719	0.162541	0	0.254544
1	2_39594	38.4654	0.444409	0.467877	-0.00340697
1	2_51892	38.4654	0.439974	0.484028	0.0681605
1	2_52580	38.4654	0.0735306	0.0299954	0.0602124
1	2_52921	38.4654	0.439974	0.484028	0.0681605
1	2_41939	38.8525	0.452794	0.470492	-0.00352472
1	2_40526	39.023	0.431882	0.470492	-0.00239298
1	2_26753	39.5253	0.420624	0.484028	0.0824493
1	2_40404	39.5253	0.456744	0.0590678	0.417544
1	2_39143	39.9171	0.444409	0.470492	-0.00313083
1	2_45591	39.9171	0.438379	0.458556	-0.00385446
1	2_49703	39.9171	0.448682	0.456391	-0.00351534
1	2_22880	40.1014	0.456744	0.105471	0.328678
1	2_39078	40.1014	0.454376	0.450033	-0.0022191
1	2_40279	40.1014	0.455583	0.105471	0.330197
1	2_44636	40.1014	0.456744	0.105471	0.328678
1	2_00028	40.576	0.409981	0.0590678	0.353637
1	2_02146	40.576	0.430622	0.0590678	0.380434
1	2_06844	40.576	0.420624	0.0685536	0.347689
1	2_07298	40.576	0.430622	0.0590678	0.380434
1	2_08206	40.576	0.430622	0.0590678	0.380434
1	2_10615	40.576	0.423739	0.0590678	0.375629
1	2_10616	40.576	0.423739	0.0590678	0.375629
1	2_10879	40.576	0.40761	0.0590678	0.355006
1	2_10897	40.576	0.367029	0.0499738	0.34622
1	2_13521	40.576	0.409981	0.0590678	0.353637
1	2_24102	40.576	0.409981	0.0590678	0.353637
1	2_24458	40.576	0.409981	0.0590678	0.353637
1	2_25468	40.576	0.409981	0.0590678	0.353637
1	2_25469	40.576	0.40761	0.0590678	0.355006
1	2_26468	40.576	0.420624	0.0685536	0.347689
1	2_27194	40.576	0.420624	0.0590678	0.367242
1	2_27764	40.576	0.430622	0.0590678	0.380434
1	2_28662	40.576	0.409981	0.0590678	0.353637
1	2_29457	40.576	0.409981	0.0590678	0.353637
1	2_33629	40.576	0.409981	0.0590678	0.353637
1	2_33874	40.576	0.420624	0.0685536	0.347689
1	2_33978	40.576	0.420624	0.0685536	0.347689
1	2_34188	40.576	0.409981	0.0590678	0.353637
1	2_34600	40.576	0.430622	0.0685536	0.36093
1	2_37464	40.576	0.409981	0.0590678	0.353637
1	2_37465	40.576	0.409981	0.0590678	0.353637
1	2_37838	40.576	0.433664	0.0590678	0.388845
1	2_37930	40.576	0.420624	0.0590678	0.367242
1	2_37931	40.576	0.420624	0.0590678	0.367242
1	2_38335	40.576	0.420624	0.0590678	0.367242
1	2_39043	40.576	0.413151	0.0590678	0.361987
1	2_39056	40.576	0.420624	0.0590678	0.367242
1	2_39086	40.576	0.413151	0.0590678	0.361987
1	2_39090	40.576	0.40761	0.0590678	0.355006
1	2_39244	40.576	0.430622	0.0685536	0.36093
1	2_39438	40.576	0.420624	0.0685536	0.347689
1	2_39662	40.576	0.428098	0.0614871	0.375458
1	2_40103	40.576	0.409981	0.0590678	0.353637
1	2_40203	40.576	0.409981	0.0590678	0.353637
1	2_40255	40.576	0.409981	0.0590678	0.353637
1	2_40365	40.576	0.420624	0.0685536	0.347689
1	2_40514	40.576	0.420624	0.0590678	0.367242
1	2_41043	40.576	0.40761	0.0590678	0.355006
1	2_41079	40.576	0.409981	0.0590678	0.353637
1	2_41793	40.576	0.418528	0.0590678	0.368861
1	2_42076	40.576	0.409981	0.0590678	0.353637
1	2_42533	40.576	0.405144	0.0504781	0.367857
1	2_42656	40.576	0.430622	0.0590678	0.380434
1	2_42786	40.576	0.420624	0.0685536	0.347689
1	2_43386	40.576	0.420624	0.0590678	0.367242
1	2_43402	40.576	0.409981	0.0590678	0.353637
1	2_43894	40.576	0.420624	0.0685536	0.347689
1	2_43904	40.576	0.409981	0.0590678	0.353637
1	2_43998	40.576	0.386761	0.0685536	0.305589
1	2_44092	40.576	0.420624	0.0685536	0.347689
1	2_45343	40.576	0.430622	0.0590678	0.380434
1	2_45366	40.576	0.430622	0.0590678	0.380434
1	2_45429	40.576	0.420624	0.0590678	0.367242
1	2_46357	40.576	0.420624	0.0590678	0.367242
1	2_46439	40.576	0.423739	0.0596546	0.37092
1	2_46686	40.576	0.430622	0.0685536	0.36093
1	2_46979	40.576	0.409981	0.0685536	0.33405
1	2_47141	40.576	0.413151	0.0590678	0.361987
1	2_47228	40.576	0.430622	0.0590678	0.380434
1	2_47354	40.576	0.409981	0.0590678	0.353637
1	2_47596	40.576	0.409981	0.0590678	0.353637
1	2_47806	40.576	0.430622	0.0590678	0.380434
1	2_47954	40.576	0.430622	0.0590678	0.380434
1	2_48266	40.576	0.409981	0.0590678	0.353637
1	2_48297	40.576	0.430622	0.0590678	0.380434
1	2_48403	40.576	0.409981	0.0590678	0.353637
1	2_49376	40.576	0.420624	0.0685536	0.347689
1	2_49763	40.576	0.420624	0.0590678	0.367242
1	2_50272	40.576	0.430622	0.0685536	0.36093
1	2_50552	40.576	0.40761	0.0590678	0.355006
1	2_50933	40.576	0.413151	0.0590678	0.361987
1	2_51188	40.576	0.374184	0.0685536	0.290777
1	2_51279	40.576	0.430622	0.0590678	0.380434
1	2_51298	40.576	0.420624	0.0590678	0.367242
1	2_51314	40.576	0.420624	0.0685536	0.347689
1	2_51379	40.576	0.40761	0.0590678	0.355006
1	2_52080	40.576	0.409981	0.0590678	0.353637
1	2_52590	40.576	0.420624	0.0590678	0.367242
1	2_52610	40.576	0.409981	0.0590678	0.353637
1	2_52708	40.576	0.409981	0.0590678	0.353637
1	2_52809	40.576	0.409981	0.0590678	0.353637
1	2_52946	40.576	0.430622	0.0590678	0.380434
1	2_53019	40.576	0.409981	0.0590678	0.353637
1	2_53342	40.576	0.409981	0.0590678	0.353637
1	2_53621	40.576	0.409981	0.0590678	0.353637
1	2_54865	40.576	0.430622	0.0590678	0.380434
1	2_55012	40.576	0.420624	0.0590678	0.367242
1	2_46555	40.7696	0.409981	0.0685536	0.33405
1	2_04003	41.1567	0.354108	0.0685536	0.267851
1	2_21203	41.1567	0.354108	0.0685536	0.267851
1	2_38530	41.1567	0.374184	0.0685536	0.290777
1	2_38963	41.1567	0.354108	0.0685536	0.267851
1	2_39321	41.1567	0.354108	0.0685536	0.267851
1	2_40306	41.1567	0.354108	0.071345	0.249086
1	2_40893	41.1567	0.354108	0.0685536	0.267851
1	2_45459	41.1567	0.374184	0.0685536	0.290777
1	2_46728	41.1567	0.377419	0.0706261	0.284523
1	2_46825	41.1567	0.354108	0.0685536	0.267851
1	2_47350	41.1567	0.354108	0.0692308	0.26323
1	2_48871	41.1567	0.354108	0.0685536	0.267851
1	2_51828	41.1567	0.354108	0.0685536	0.267851
1	2_52130	41.1567	0.374184	0.0685536	0.290777
1	2_53268	41.1567	0.354108	0.0685536	0.267851
1	2_54211	41.1567	0.354108	0.0685536	0.267851
1	2_09918	41.9032	0.325083	0.0302983	0.317128
1	2_34140	41.9032	0.325083	0.0397888	0.298325
1	2_40379	41.9032	0.212932	0.010101	0.26449
1	2_40884	41.9032	0.354108	0.0685536	0.267851
1	2_41742	41.9032	0.212932	0.010101	0.26449
1	2_42420	41.9032	0.325083	0.0397888	0.298325
1	2_43334	41.9032	0.212932	0.010101	0.26449
1	2_44789	41.9032	0.35732	0.0596546	0.290623
1	2_45611	41.9032	0.325083	0.0397888	0.298325
1	2_45990	41.9032	0.325083	0.0397888	0.298325
1	2_46643	41.9032	0.350289	0.0302983	0.349942
1	2_49207	41.9032	0.354108	0.0596546	0.282658
1	2_50607	41.9032	0.212932	0.010101	0.26449
1	2_51132	41.9032	0.320513	0.0205117	0.33834
1	2_54609	41.9032	0.212932	0.010101	0.26449
1	1_0034	42.1244	0.241232	0.0102041	0.286302
1	1_0876	42.1244	0.241232	0.010101	0.291733
1	2_01663	42.1244	0.241232	0.010101	0.291733
1	2_01979	42.1244	0.241232	0.010101	0.291733
1	2_01980	42.1244	0.241232	0.010101	0.291733
1	2_08948	42.1244	0.241232	0.010101	0.291733
1	2_11959	42.1244	0.482545	0.500692	0.000538732
1	2_12006	42.1244	0.241232	0.010101	0.291733
1	2_12007	42.1244	0.241232	0.010101	0.291733
1	2_20833	42.1244	0.241232	0.010101	0.291733
1	2_25521	42.1244	0.241232	0.010101	0.291733
1	2_27850	42.1244	0.425703	0.0203035	0.457264
1	2_30119	42.1244	0.241232	0.010101	0.291733
1	2_30120	42.1244	0.241232	0.0102041	0.286302
1	2_31801	42.1244	0.19326	0.010101	0.245704
1	2_32917	42.1244	0.482545	0.500692	0.000538732
1	2_33479	42.1244	0.241232	0.010101	0.291733
1	2_33770	42.1244	0.241232	0.010101	0.291733
1	2_37611	42.1244	0.241232	0.010101	0.291733
1	2_37758	42.1244	0.380553	0.479034	0.0169467
1	2_37912	42.1244	0.241232	0.010101	0.291733
1	2_37920	42.1244	0.241232	0.010101	0.291733
1	2_38213	42.1244	0.392808	0.0299954	0.398119
1	2_38517	42.1244	0.19326	0.010101	0.245704
1	2_38636	42.1244	0.19326	0.010101	0.245704
1	2_38997	42.1244	0.367653	0.479926	0.0218075
1	2_39675	42.1244	0.241232	0.010101	0.291733
1	2_39729	42.1244	0.241232	0.010101	0.291733
1	2_39948	42.1244	0.241232	0.010101	0.291733
1	2_39966	42.1244	0.241232	0.010101	0.291733
1	2_40253	42.1244	0.241232	0.010101	0.291733
1	2_41270	42.1244	0.241232	0.010101	0.291733
1	2_41283	42.1244	0.380553	0.0203035	0.403396
1	2_41945	42.1244	0.241232	0.010101	0.291733
1	2_42250	42.1244	0.241232	0.010101	0.291733
1	2_42583	42.1244	0.367653	0.479926	0.0218075
1	2_42908	42.1244	0.241232	0.010101	0.291733
1	2_43351	42.1244	0.367653	0.479487	0.0220744
1	2_43407	42.1244	0.367653	0.479926	0.0218075
1	2_43497	42.1244	0.241232	0.010101	0.291733
1	2_43597	42.1244	0.500282	0.500026	0.00252754
1	2_44941	42.1244	0.367653	0.479487	0.0220744
1	2_45915	42.1244	0.241232	0.010101	0.291733
1	2_46423	42.1244	0.241232	0.010101	0.291733
1	2_46540	42.1244	0.241232	0.010101	0.291733
1	2_46841	42.1244	0.241232	0.0102041	0.286302
1	2_46891	42.1244	0.241232	0.0102041	0.286302
1	2_46978	42.1244	0.241232	0.010101	0.291733
1	2_47124	42.1244	0.241232	0.010101	0.291733
1	2_47258	42.1244	0.241232	0.010101	0.291733
1	2_47441	42.1244	0.392808	0.0203035	0.417511
1	2_47758	42.1244	0.241232	0.010101	0.291733
1	2_47897	42.1244	0.241232	0.010101	0.291733
1	2_48814	42.1244	0.241232	0.010101	0.291733
1	2_48849	42.1244	0.241232	0	0.319085
1	2_49396	42.1244	0.241232	0.010101	0.291733
1	2_49542	42.1244	0.241232	0.010101	0.291733
1	2_50419	42.1244	0.241232	0.010101	0.291733
1	2_52116	42.1244	0.241232	0.010101	0.291733
1	2_52193	42.1244	0.425703	0.0302983	0.433595
1	2_53114	42.1244	0.380553	0.0203035	0.403396
1	2_53199	42.1244	0.19326	0.010101	0.245704
1	2_54087	42.1244	0.367653	0.479926	0.0218075
1	2_54600	42.1244	0.241232	0.010101	0.291733
1	2_55568	42.1244	0.19326	0.010101	0.245704
1	2_39179	42.5161	0.380553	0.479487	0.0167336
1	2_40691	42.5161	0.380553	0.479926	0.0165175
1	2_02257	42.6912	0.500282	0.502077	-0.000222424
1	2_02669	42.6912	0.380553	0.479926	0.0165175
1	2_13582	42.6912	0.380553	0.479926	0.0165175
1	2_44031	42.6912	0.383788	0.480803	0.0168553
1	2_32944	42.8802	0.380553	0.479926	0.0165175
1	2_30682	43.0553	0.500282	0.502077	-0.000222424
1	2_45411	43.0553	0.164433	0	0.263499
1	2_45870	43.0553	0.500248	0.502077	-0.000205311
1	2_48422	43.0553	0.484615	0.502355	0.00672981
1	2_49212	43.0553	0.500282	0.502333	-0.000755276
1	2_53048	43.0553	0.500282	0.502077	-0.000222424
1	2_55076	43.0553	0.500282	0.502077	-0.000222424
1	2_39117	43.447	0.119326	0	0.217644
1	2_41618	43.447	0.203177	0	0.290289
1	2_52290	43.447	0.203177	0	0.290289
1	2_48682	44.576	0.250343	0.0200995	0.271074
1	2_13365	44.9539	0.495122	0.500692	0.00527386
1	2_14574	44.9539	0.495122	0.500692	0.00527386
1	2_18457	44.9539	0.301621	0.479926	0.0565385
1	2_38343	44.9539	0.498025	0.500026	0.00428154
1	2_39510	44.9539	0.495122	0.500692	0.00527386
1	2_40652	44.9539	0.498025	0.500692	0.0033775
1	2_42290	44.9539	0.497932	0.500692	0.00343075
1	2_42507	44.9539	0.495122	0.500692	0.00527386
1	2_45856	44.9539	0.500248	0.493721	0.00879168
1	2_47080	44.9539	0.498025	0.500026	0.00428154
1	2_47691	44.9539	0.495122	0.500692	0.00527386
1	2_48322	44.9539	0.501895	0.493873	0.00633008
1	2_50651	44.9539	0.500282	0.493873	0.0085653
1	2_52861	44.9539	0.501895	0.493873	0.00633008
1	2_53462	44.9539	0.501895	0.493873	0.00633008
1	2_54048	44.9539	0.495122	0.500026	0.00629991
1	2_07035	45.2028	0.0735306	0	0.179691
1	2_40807	45.2028	0.0735306	0	0.179691
1	2_42940	45.2028	0.0735306	0	0.179691
1	2_43733	45.2028	0.0735306	0	0.179691
1	2_45028	45.2028	0.0735306	0	0.179691
1	2_52529	45.2028	0.0735306	0	0.179691
1	2_55179	45.2028	0.0735306	0	0.179691
1	2_52739	45.6728	0.332581	0.479034	0.0395584
1	1_0647	45.8802	0.398694	0.482028	0.0113891
1	2_00982	45.8802	0.367653	0.48561	0.0279136
1	2_06830	45.8802	0.354108	0.482028	0.0299729
1	2_07518	45.8802	0.354108	0.482028	0.0299729
1	2_07519	45.8802	0.354108	0.482028	0.0299729
1	2_08516	45.8802	0.498025	0.48772	0.0168968
1	2_08517	45.8802	0.498025	0.48772	0.0168968
1	2_12668	45.8802	0.398694	0.482028	0.0113891
1	2_14461	45.8802	0.380553	0.482028	0.0182131
1	2_14462	45.8802	0.380553	0.482028	0.0182131
1	2_17939	45.8802	0.498025	0.48772	0.0168968
1	2_19716	45.8802	0.354108	0.482028	0.0299729
1	2_20085	45.8802	0.500282	0.489412	0.012492
1	2_20087	45.8802	0.500282	0.489412	0.012492
1	2_27552	45.8802	0.500282	0.489412	0.012492
1	2_29198	45.8802	0.398694	0.482028	0.0113891
1	2_29654	45.8802	0.44437	0.48561	-0.00607561
1	2_29656	45.8802	0.354108	0.482028	0.0299729
1	2_30612	45.8802	0.380553	0.482028	0.0182131
1	2_32570	45.8802	0.380553	0.482028	0.0182131
1	2_33492	45.8802	0.39603	0.0203035	0.426879
1	2_34601	45.8802	0.498025	0.48772	0.0168968
1	2_37653	45.8802	0.410831	0.0299954	0.430212
1	2_37824	45.8802	0.46332	0.48561	-0.00583526
1	2_37825	45.8802	0.46332	0.48561	-0.00583526
1	2_39525	45.8802	0.398694	0.482028	0.0113891
1	2_40387	45.8802	0.404418	0.0203035	0.431194
1	2_41248	45.8802	0.370885	0.482028	0.0214268
1	2_42562	45.8802	0.465967	0.48561	-0.00545139
1	2_42638	45.8802	0.380553	0.481633	0.0184497
1	2_43391	45.8802	0.317423	0.479926	0.0470994
1	2_43925	45.8802	0.409981	0.482028	0.00768753
1	2_44541	45.8802	0.398694	0.481633	0.0115585
1	2_44690	45.8802	0.354108	0.482028	0.0299729
1	2_45685	45.8802	0.398694	0.482028	0.0113891
1	2_46256	45.8802	0.398694	0.482028	0.0113891
1	2_47114	45.8802	0.318849	0	0.444441
1	2_47622	45.8802	0.398694	0.482028	0.0113891
1	2_48483	45.8802	0.367653	0.482028	0.0236887
1	2_49144	45.8802	0.46332	0.48561	-0.00583526
1	2_49881	45.8802	0.332581	0.479926	0.0387026
1	2_49896	45.8802	0.380553	0.482028	0.0182131
1	2_50260	45.8802	0.380553	0.481633	0.0184497
1	2_51837	45.8802	0.367653	0.481633	0.0239791
1	2_52234	45.8802	0.482759	0.48561	-0.00375076
1	2_52608	45.8802	0.380553	0.482028	0.0182131
1	2_52616	45.8802	0.367653	0.482028	0.0236887
1	2_53001	45.8802	0.398694	0.482028	0.0113891
1	2_53323	45.8802	0.498025	0.48772	0.0168968
1	2_53638	45.8802	0.398694	0.482028	0.0113891
1	2_54552	45.8802	0.398694	0.482028	0.0113891
1	2_55546	45.8802	0.46332	0.48561	-0.00583526
1	2_20084	46.2857	0.339918	0.482028	0.0371272
1	2_49879	46.2857	0.339918	0.483673	0.0398668
1	2_30262	46.53	0.354108	0.484028	0.0320783
1	2_30263	46.53	0.354108	0.484028	0.0320783
1	2_37746	46.53	0.325083	0.482028	0.0452169
1	2_37747	46.53	0.339918	0.481633	0.0375489
1	2_37962	46.53	0.339918	0.483673	0.0398668
1	2_38271	46.53	0.339918	0.482028	0.0371272
1	2_38496	46.53	0.500282	0.489412	0.012492
1	2_38497	46.53	0.490952	0.428258	0.0230538
1	2_41213	46.53	0.325083	0.482028	0.0452169
1	2_41589	46.53	0.339918	0.482028	0.0371272
1	2_44384	46.53	0.354108	0.484028	0.0320783
1	2_47831	46.53	0.500282	0.489412	0.012492
1	2_48549	46.53	0.354108	0.484028	0.0320783
1	2_48800	46.53	0.315763	0.479034	0.0463789
1	2_51124	46.53	0.500282	0.489412	0.012492
1	2_53556	46.53	0.325083	0.482028	0.0452169
1	2_21774	47.0323	0.501158	0.484028	0.0157185
1	2_25887	47.0323	0.493218	0.485925	0.0238517
1	2_38912	47.0323	0.501169	0.482028	0.0171723
1	2_47453	47.0323	0.335732	0.475414	0.031406
1	2_53973	47.0323	0.493218	0.485925	0.0238517
1	2_52659	47.2028	0.496526	0.482028	0.0240257
1	2_00110	47.4516	0.501169	0.482028	0.0171723
1	2_05421	47.4516	0.502459	0.491001	0.00178827
1	2_12439	47.4516	0.503104	0.491001	0.00535729
1	2_24253	47.4516	0.502459	0.491001	0.0074851
1	2_24481	47.4516	0.501169	0.482028	0.0171723
1	2_25057	47.4516	0.502459	0.491001	0.0074851
1	2_25058	47.4516	0.502459	0.491001	0.0074851
1	2_29131	47.4516	0.503104	0.491001	0.00535729
1	2_31438	47.4516	0.501169	0.491001	0.0098447
1	2_31439	47.4516	0.501169	0.491001	0.0098447
1	2_34451	47.4516	0.501169	0.491001	0.0098447
1	2_39024	47.4516	0.502459	0.491001	0.00178827
1	2_39833	47.4516	0.503104	0.491001	0.0034584
1	2_45101	47.4516	0.503104	0.491001	0.0034584
1	2_45878	47.4516	0.50191	0.500559	0.000600422
1	2_47147	47.4516	0.503104	0.491001	0.0034584
1	2_50942	47.4516	0.501158	0.491001	0.00995583
1	2_51330	47.4516	0.502459	0.491001	0.00178827
1	2_54874	47.4516	0.502459	0.491001	0.00178827
1	2_53002	47.6267	0.502459	0.491001	0.0074851
1	2_07309	47.871	0.501169	0.493873	0.0074175
1	2_10056	47.871	0.501169	0.493873	0.0074175
1	2_10057	47.871	0.501169	0.493873	0.0074175
1	2_12062	47.871	0.503104	0.491001	0.0034584
1	2_21275	47.871	0.501169	0.493873	0.0074175
1	2_21276	47.871	0.501169	0.493873	0.0074175
1	2_27413	47.871	0.501169	0.493873	0.0074175
1	2_27772	47.871	0.503185	0.484028	0.00886036
1	2_28550	47.871	0.501169	0.493873	0.0074175
1	2_33999	47.871	0.501158	0.497164	0.00455747
1	2_43010	47.871	0.489559	0.492488	0.0200383
1	2_43785	47.871	0.499234	0.493873	0.00977444
1	2_45129	47.871	0.501158	0.493873	0.00750687
1	2_47690	47.871	0.489559	0.493873	0.0183909
1	2_49245	47.871	0.501169	0.493873	0.0074175
1	2_03957	48.4424	0.503185	0.484028	0.00886036
1	2_03958	48.4424	0.503185	0.484028	0.00886036
1	2_12596	48.4424	0.503185	0.484028	0.00886036
1	2_22069	48.4424	0.503185	0.484028	0.00886036
1	2_25508	48.4424	0.503185	0.484028	0.00886036
1	2_27114	48.4424	0.503185	0.484028	0.00886036
1	2_27115	48.4424	0.503185	0.484028	0.00886036
1	2_30016	48.4424	0.503185	0.484028	0.00886036
1	2_30017	48.4424	0.503185	0.484028	0.00886036
1	2_30062	48.4424	0.503185	0.484028	0.00886036
1	2_30063	48.4424	0.503185	0.484028	0.00886036
1	2_44858	48.4424	0.503226	0.484028	0.00894841
1	2_46534	48.4424	0.503185	0.484028	0.00886036
1	2_47555	48.4424	0.503185	0.484028	0.00886036
1	2_48747	48.4424	0.503185	0.484028	0.00886036
1	2_52372	48.4424	0.503185	0.484028	0.00886036
1	2_52570	48.4424	0.503185	0.484028	0.00886036
1	2_54966	48.4424	0.503185	0.484028	0.00886036
1	2_00020	48.6129	0.501895	0.484028	0.0044873
1	2_32315	48.6129	0.475031	0.497765	0.022301
1	2_01818	48.8618	0.460534	0.495155	0.0367309
1	2_39127	48.8618	0.241232	0.0494796	0.18872
1	2_50624	49.3594	0.241232	0.0494796	0.18872
1	2_53257	49.3594	0.332581	0.0494796	0.284266
1	2_08868	49.5576	0.293477	0.502333	0.129852
1	2_08869	49.5576	0.293477	0.502333	0.129852
1	2_15537	49.5576	0.354108	0.0494796	0.308167
1	2_20551	49.5576	0.367653	0.123314	0.18692
1	2_30090	49.5576	0.347093	0.0494796	0.300303
1	2_31864	49.5576	0.374184	0.0494796	0.331136
1	2_32491	49.5576	0.309603	0.502333	0.11674
1	2_38018	49.5576	0.367653	0.123314	0.18692
1	2_41077	49.5576	0.339918	0.495155	0.122885
1	2_41250	49.5576	0.293477	0.502333	0.129852
1	2_43587	49.5576	0.367653	0.123314	0.18692
1	2_46274	49.5576	0.367653	0.123314	0.18692
1	2_46740	49.5576	0.276707	0.502355	0.145646
1	2_47688	49.5576	0.339918	0.495155	0.122885
1	2_48229	49.5576	0.374184	0.0494796	0.331136
1	2_49270	49.5576	0.354108	0.0494796	0.308167
1	2_51302	49.5576	0.367653	0.123314	0.18692
1	2_39297	49.8065	0.380553	0.123314	0.200956
1	2_07261	50.1982	0.0852213	0	0.189273
1	2_10863	50.1982	0.354108	0.123314	0.172692
1	2_12587	50.1982	0.0852213	0	0.189273
1	2_43247	50.1982	0.35732	0.500654	0.0940054
1	2_54182	50.1982	0.0852213	0	0.189273
1	2_03251	50.659	0.386761	0.0299954	0.391017
1	2_05624	50.659	0.339918	0.0685536	0.252105
1	2_12059	50.659	0.386761	0.0299954	0.391017
1	2_25824	50.659	0.386761	0.0299954	0.391017
1	2_26811	50.659	0.347093	0.0685536	0.260024
1	2_31105	50.659	0.360961	0.499257	0.0948308
1	2_31571	50.659	0.360961	0.499257	0.0948308
1	2_33160	50.659	0.354108	0.123314	0.172692
1	2_48595	50.659	0.354108	0.123314	0.172692
1	2_49821	50.659	0.435379	0.0299954	0.451021
1	2_52120	50.659	0.360961	0.499257	0.0948308
1	2_53671	50.659	0.360961	0.499257	0.0948308
1	2_53717	50.659	0.360961	0.499127	0.0981992
1	2_33880	51.212	0.447312	0.0299954	0.472183
1	2_41612	51.212	0.448682	0.0299954	0.46908
1	2_50785	51.212	0.448682	0.0299954	0.46908
1	2_51969	51.212	0.447312	0.0299954	0.472183
1	2_02879	51.4608	0.119326	0	0.217644
1	2_08700	51.4608	0.119326	0	0.217644
1	2_08701	51.4608	0.119326	0	0.217644
1	2_09219	51.4608	0.438379	0.0299954	0.460071
1	2_22991	51.4608	0.119326	0	0.217644
1	2_28081	51.4608	0.439974	0.0299954	0.457147
1	2_29012	51.4608	0.439974	0.0299954	0.457147
1	2_29763	51.4608	0.447312	0.0299954	0.472183
1	2_33572	51.4608	0.119326	0	0.217644
1	2_34071	51.4608	0.119326	0	0.217644
1	2_34072	51.4608	0.119326	0	0.217644
1	2_34230	51.4608	0.439974	0.0299954	0.457147
1	2_39103	51.4608	0.439974	0.0299954	0.457147
1	2_40280	51.4608	0.447312	0.0306073	0.462665
1	2_43475	51.4608	0.119326	0	0.217644
1	2_45287	51.4608	0.438379	0.0299954	0.460071
1	2_47280	51.4608	0.4111	0.0322523	0.43347
1	2_53563	51.4608	0.119326	0	0.217644
1	2_55161	51.4608	0.119326	0	0.217644
1	2_11898	51.7097	0.126862	0	0.225506
1	2_12948	51.7097	0.119326	0	0.217644
1	2_18682	51.7097	0.119326	0	0.217644
1	2_20058	51.7097	0.119326	0	0.217644
1	2_29257	51.7097	0.119326	0	0.217644
1	2_32976	51.7097	0.119326	0	0.217644
1	2_34205	51.7097	0.119326	0	0.217644
1	2_50232	51.7097	0.18564	0.071345	0.101411
1	2_52793	51.7097	0.119326	0	0.217644
1	2_53405	51.7097	0.433664	0.456391	-0.00397054
1	2_54360	51.7097	0.119326	0	0.217644
1	2_54713	51.7097	0.119326	0	0.217644
1	2_53211	52.4101	0.130372	0	0.226972
1	2_00877	52.5853	0.108119	0	0.208251
1	2_00878	52.5853	0.108119	0	0.208251
1	2_11899	52.5853	0.119326	0	0.211743
1	2_34148	52.5853	0.119326	0	0.217644
1	2_38763	52.5853	0.151979	0	0.245423
1	2_38764	52.5853	0.151979	0	0.245423
1	2_43285	52.5853	0.108119	0	0.208251
1	2_13988	53.0092	0.452794	0.501256	0.0119607
1	2_28175	53.0092	0.0735306	0	0.179691
1	2_34282	53.0092	0.452794	0.501256	0.0119607
1	2_34659	53.0092	0.328205	0.0200995	0.356875
1	2_00601	53.2488	0.0616786	0.0200995	0.0730622
1	2_00602	53.2488	0.0616786	0.0200995	0.0730622
1	2_25855	53.2488	0.380553	0.0200995	0.408458
1	2_28975	53.2488	0.0616786	0.0200995	0.0730622
1	2_40968	53.2488	0.0616786	0.0200995	0.0730622
1	2_55228	53.2488	0.347093	0	0.427237
1	2_15199	53.6912	0.332581	0	0.412502
1	2_33621	53.6912	0.339918	0	0.419918
1	2_02760	54.0553	0.332581	0	0.412502
1	2_20897	54.0553	0.367653	0.0200995	0.393948
1	2_25666	54.0553	0.328205	0	0.414876
1	2_42815	54.0553	0.374184	0.0200995	0.401257
1	2_43033	54.0553	0.332581	0	0.412502
1	2_48853	54.0553	0.364185	0.0200995	0.395786
1	2_53535	54.0553	0.328205	0	0.414876
1	2_42873	54.2995	0.332581	0	0.412502
1	2_38455	54.8018	0.0852213	0.0200995	0.102451
1	2_49300	54.8018	0.0852213	0.0200995	0.102451
1	2_55502	54.8018	0.0852213	0.0200995	0.102451
1	2_15770	55.235	0.487382	0.114444	0.485003
1	2_00251	57.1014	0.203177	0.0200995	0.224194
1	2_01425	57.1014	0.203177	0.0397888	0.172465
1	2_01426	57.1014	0.203177	0.0397888	0.172465
1	2_10620	57.1014	0.141256	0	0.236232
1	2_16914	57.1014	0.203177	0.0397888	0.172465
1	2_16915	57.1014	0.203177	0.0397888	0.172465
1	2_53558	57.1014	0.203177	0.0397888	0.172465
1	2_17494	57.1244	0.494955	0.123314	0.459354
1	2_00252	57.5161	0.0735306	0.0200995	0.0884032
1	2_00253	57.5161	0.0735306	0.0200995	0.0884032
1	2_03672	57.5161	0.503104	0.229298	0.263376
1	2_09985	57.5161	0.496654	0.200314	0.257966
1	2_14714	57.5161	0.493429	0.190586	0.356819
1	2_14715	57.5161	0.493429	0.190586	0.356819
1	2_20415	57.5161	0.489559	0.184197	0.372082
1	2_26039	57.5161	0.502459	0.190586	0.325306
1	2_27497	57.5161	0.0735306	0	0.179691
1	2_28334	57.5161	0.203177	0	0.290289
1	2_30541	57.5161	0.502459	0.190586	0.325306
1	2_33457	57.5161	0.502459	0.190586	0.325306
1	2_40346	57.5161	0.203177	0	0.290289
1	2_51076	57.5161	0.203177	0	0.284507
1	2_51557	57.5161	0.203177	0	0.290289
1	2_54757	57.5161	0.203177	0	0.290289
1	2_31260	57.7143	0.0735306	0	0.179691
1	2_39528	57.7143	0.203177	0	0.290289
1	2_40020	57.7143	0.146392	0	0.262978
1	2_41166	57.9355	0.162541	0.0200995	0.183909
1	2_52563	57.9355	0.487382	0.114444	0.36821
1	2_15077	58.1797	0.162541	0.0200995	0.183909
1	2_00374	58.4009	0.464162	0.0685536	0.409897
1	2_00375	58.4009	0.464162	0.0685536	0.409897
1	2_00376	58.4009	0.464162	0.0685536	0.409897
1	2_19043	58.4009	0.464162	0.0872174	0.373756
1	2_26663	58.4009	0.119326	0.0685536	0.0392802
1	2_26665	58.4009	0.119326	0.0685536	0.0392802
1	2_28657	58.4009	0.0753756	0.0306073	0.0619842
1	2_29947	58.4009	0.162541	0.0200995	0.183909
1	2_33332	58.4009	0.0616786	0	0.17005
1	2_47066	58.4009	0.119326	0.0685536	0.0392802
1	2_47928	58.4009	0.119326	0.0685536	0.0392802
1	2_51292	58.4009	0.467629	0.0685536	0.415571
1	2_11116	58.6221	0.141256	0	0.236232
1	2_20726	58.6221	0.0967508	0.0494796	0.0464681
1	2_20727	58.6221	0.141256	0	0.236232
1	2_33456	58.6221	0.141256	0	0.236232
1	2_47373	58.6221	0.162541	0	0.254544
1	2_49161	58.6221	0.141256	0	0.236232
1	1_0012	58.871	0.119326	0	0.217644
1	1_1278	58.871	0.119326	0.0200995	0.13991
1	2_00558	58.871	0.119326	0	0.217644
1	2_00559	58.871	0.119326	0	0.217644
1	2_00777	58.871	0.332581	0.493721	0.0589704
1	2_00778	58.871	0.119326	0	0.217644
1	2_02592	58.871	0.119326	0	0.217644
1	2_02593	58.871	0.398694	0.495155	0.0244476
1	2_02924	58.871	0.398694	0.495155	0.0244476
1	2_02925	58.871	0.398694	0.495155	0.0244476
1	2_04161	58.871	0.347093	0.495155	0.051894
1	2_04162	58.871	0.360961	0.495155	0.0438325
1	2_04236	58.871	0.119326	0	0.217644
1	2_04237	58.871	0.119326	0	0.217644
1	2_04428	58.871	0.162541	0	0.254544
1	2_08509	58.871	0.420624	0.495155	0.0149997
1	2_08846	58.871	0.119326	0	0.217644
1	2_08847	58.871	0.119326	0	0.217644
1	2_08848	58.871	0.119326	0	0.217644
1	2_08849	58.871	0.119326	0	0.217644
1	2_10846	58.871	0.119326	0	0.217644
1	2_10847	58.871	0.119326	0	0.217644
1	2_11740	58.871	0.119326	0	0.217644
1	2_11741	58.871	0.420624	0.491001	0.0107224
1	2_16081	58.871	0.398694	0.495155	0.0244476
1	2_18863	58.871	0.503185	0.132082	0.402894
1	2_19961	58.871	0.502862	0.132082	0.411085
1	2_21649	58.871	0.332581	0.495155	0.0608514
1	2_21983	58.871	0.0496654	0	0.160352
1	2_24283	58.871	0.119326	0	0.217644
1	2_24284	58.871	0.119326	0	0.217644
1	2_24439	58.871	0.320513	0.495155	0.067274
1	2_25720	58.871	0.119326	0	0.217644
1	2_27140	58.871	0.404444	0.502624	0.0348798
1	2_27141	58.871	0.347093	0.493721	0.0500749
1	2_31147	58.871	0.203177	0.0685536	0.114289
1	2_31189	58.871	0.503185	0.132082	0.402894
1	2_31593	58.871	0.119326	0	0.217644
1	2_32363	58.871	0.418528	0.491928	0.0129384
1	2_35939	58.871	0.503185	0.12449	0.413084
1	2_38781	58.871	0.503185	0.132082	0.402894
1	2_38782	58.871	0.501895	0.12449	0.429208
1	2_40392	58.871	0.119326	0	0.217644
1	2_43415	58.871	0.356832	0.4982	0.0518598
1	2_45661	58.871	0.119326	0	0.217644
1	2_47013	58.871	0.119326	0	0.217644
1	2_47074	58.871	0.333425	0.0494796	0.308405
1	2_47466	58.871	0.347093	0.495155	0.051894
1	2_48170	58.871	0.44968	0.50187	0.0283245
1	2_48635	58.871	0.119326	0	0.217644
1	2_51768	58.871	0.360961	0.491001	0.0371635
1	2_53356	58.871	0.119326	0	0.217644
1	2_52933	59.0645	0.0496654	0	0.160352
1	2_11968	59.2396	0.141256	0	0.236232
1	2_28176	59.2396	0.162541	0	0.254544
1	2_31247	59.2396	0.162541	0	0.254544
1	2_34452	59.2396	0.162541	0	0.254544
1	2_33118	59.4562	0.141256	0	0.236232
1	2_39331	59.4562	0.162541	0	0.254544
1	2_11005	59.6774	0.464162	0.0685536	0.409897
1	2_28699	59.6774	0.464162	0.0685536	0.409897
1	2_28822	59.6774	0.464162	0.0685536	0.409897
1	2_28823	59.6774	0.464162	0.0685536	0.409897
1	2_31822	59.6774	0.464162	0.0685536	0.409897
1	2_31823	59.6774	0.464162	0.0685536	0.409897
1	2_32601	59.6774	0.464162	0.0685536	0.409897
1	2_42585	59.6774	0.464162	0.0685536	0.409897
1	2_46988	59.6774	0.470934	0.105471	0.351809
1	2_48218	59.6774	0.464162	0.0685536	0.409897
1	2_04674	59.9401	0.130372	0	0.226972
1	2_07226	59.9401	0.162541	0	0.254544
1	2_24067	59.9401	0.360961	0.0397888	0.338019
1	2_24068	59.9401	0.172942	0.0397888	0.142275
1	2_26458	59.9401	0.172942	0	0.263592
1	2_26459	59.9401	0.130372	0	0.226972
1	2_27385	59.9401	0.162541	0	0.254544
1	2_31956	59.9401	0.172942	0.0397888	0.142275
1	2_32354	59.9401	0.130372	0	0.221082
1	2_34370	59.9401	0.0967508	0	0.198793
1	2_47451	59.9401	0.162541	0	0.254544
1	2_54196	59.9401	0.172942	0	0.263592
1	2_16557	60.1106	0.482545	0.497411	-0.00166659
1	2_04420	60.3364	0.448682	0.105471	0.31659
1	2_04421	60.3364	0.448682	0.105471	0.31659
1	2_09356	60.3364	0.162541	0	0.254544
1	2_09357	60.3364	0.162541	0	0.254544
1	2_09429	60.3364	0.456744	0.105471	0.328678
1	2_28154	60.3364	0.448682	0.105471	0.31659
1	2_28155	60.3364	0.448682	0.105471	0.31659
1	2_37981	60.3364	0.448682	0.105471	0.31659
1	2_16558	60.7327	0.309603	0.0200995	0.33154
1	2_17389	60.7327	0.309603	0.0200995	0.33154
1	2_17848	60.7327	0.309603	0.0200995	0.33154
1	2_21727	60.7327	0.309603	0.0200995	0.33154
1	2_21807	60.7327	0.309603	0.0200995	0.33154
1	2_29941	60.7327	0.309603	0.0200995	0.33154
1	2_31532	60.7327	0.309603	0.0200995	0.33154
1	2_33538	60.7327	0.309603	0.0200995	0.33154
1	2_48086	60.7327	0.325083	0.0200995	0.3478
1	2_50393	60.7327	0.309603	0.0200995	0.33154
1	2_04248	60.9078	0.309603	0.0200995	0.33154
1	2_04249	60.9078	0.309603	0.0200995	0.33154
1	2_12332	60.9078	0.309603	0.0200995	0.33154
1	2_12333	60.9078	0.309603	0.0200995	0.33154
1	2_27987	60.9078	0.293477	0.0299954	0.288721
1	2_34084	60.9078	0.325822	0.0299954	0.377736
1	2_37982	60.9078	0.464162	0.105471	0.340418
1	2_46151	60.9078	0.293477	0.0200995	0.314836
1	2_46777	60.9078	0.315763	0.0200995	0.349587
1	2_50122	60.9078	0.23196	0.495155	0.137151
1	2_30513	61.1014	0.241232	0.0299954	0.235084
1	2_20005	61.2949	0.39603	0.0299954	0.407173
1	2_33466	61.2949	0.367653	0.0299954	0.369056
[truncated: 23,875 more rows]
