# Supplementary material for: Genomic regions, cellular components and gene regulatory basis underlying pod length variations in cowpea (V. unguiculata L. Walp)
Source: Plant Biotechnol J. 2016 Oct 17;15(5):547–57. doi: 10.1111/pbi.12639 (PMC5399003; doi:10.1111/pbi.12639)
Supplement: Supplementary file 8 — Table S5 F ST and π ratio outliers across the genome (P ≤ 0.05) [file PBI-15-547-s004.xlsx]

## Sheet: sheet1
Table S5. FST and π ratio outliers across the genome (P≤0.05).
	Domestication (subpopulation1-subpopulation2)						Improvement (cultivars/breeding lines-landraces of subpopulation2)
Linkage group	Window start (cM)	Window end (cM)	Outliers of		Linkage group	Window start (cM)	Window end (cM)	Outliers of
LG1	1.53	1.8	FST_subpopulation1/subpopulation2		LG1	57	57.27	FST_cultivars/landraces
LG1	2.07	2.34	FST_subpopulation1/subpopulation2		LG10	38.19	38.46	FST_cultivars/landraces
LG1	67.17	67.44	FST_subpopulation1/subpopulation2		LG10	39.45	39.72	FST_cultivars/landraces
LG1	71.28	71.55	FST_subpopulation1/subpopulation2		LG11	2.88	3.12	FST_cultivars/landraces
LG1	75.72	75.99	FST_subpopulation1/subpopulation2		LG11	29.52	29.79	FST_cultivars/landraces
LG10	15.81	16.08	FST_subpopulation1/subpopulation2		LG11	30.03	30.3	FST_cultivars/landraces
LG10	25.86	26.13	FST_subpopulation1/subpopulation2		LG11	55.23	55.5	FST_cultivars/landraces
LG10	51.18	51.45	FST_subpopulation1/subpopulation2		LG11	55.62	55.89	FST_cultivars/landraces
LG10	55.56	55.83	FST_subpopulation1/subpopulation2		LG11	55.98	56.25	FST_cultivars/landraces
LG11	1.44	1.71	FST_subpopulation1/subpopulation2		LG2	15.27	15.54	FST_cultivars/landraces
LG11	1.74	2.01	FST_subpopulation1/subpopulation2		LG3	111.42	111.87	FST_cultivars/landraces
LG11	7.35	7.62	FST_subpopulation1/subpopulation2		LG3	112.32	112.59	FST_cultivars/landraces
LG11	8.85	9.12	FST_subpopulation1/subpopulation2		LG3	119.4	119.88	FST_cultivars/landraces
LG11	10.05	10.5	FST_subpopulation1/subpopulation2		LG3	130.35	130.86	FST_cultivars/landraces
LG11	10.71	11.22	FST_subpopulation1/subpopulation2		LG3	132.12	132.39	FST_cultivars/landraces
LG11	18.33	18.6	FST_subpopulation1/subpopulation2		LG4	4.29	5.19	FST_cultivars/landraces
LG11	20.19	20.46	FST_subpopulation1/subpopulation2		LG4	13.56	13.83	FST_cultivars/landraces
LG11	30.03	30.3	FST_subpopulation1/subpopulation2		LG4	58.68	58.95	FST_cultivars/landraces
LG11	33.54	34.05	FST_subpopulation1/subpopulation2		LG5	16.77	17.04	FST_cultivars/landraces
LG11	34.14	34.41	FST_subpopulation1/subpopulation2		LG5	35.55	35.82	FST_cultivars/landraces
LG11	39.57	39.84	FST_subpopulation1/subpopulation2		LG5	36.21	36.48	FST_cultivars/landraces
LG11	41.49	41.76	FST_subpopulation1/subpopulation2		LG5	37.08	37.35	FST_cultivars/landraces
LG11	49.32	49.59	FST_subpopulation1/subpopulation2		LG5	43.77	44.04	FST_cultivars/landraces
LG11	59.46	59.73	FST_subpopulation1/subpopulation2		LG5	44.97	45.24	FST_cultivars/landraces
LG11	59.91	60.18	FST_subpopulation1/subpopulation2		LG5	67.95	68.67	FST_cultivars/landraces
LG2	20.04	20.31	FST_subpopulation1/subpopulation2		LG5	69.66	69.93	FST_cultivars/landraces
LG2	24.57	24.84	FST_subpopulation1/subpopulation2		LG6	11.73	12	FST_cultivars/landraces
LG2	26.97	27.93	FST_subpopulation1/subpopulation2		LG6	16.56	16.83	FST_cultivars/landraces
LG2	28.05	28.32	FST_subpopulation1/subpopulation2		LG6	49.77	50.04	FST_cultivars/landraces
LG2	28.53	28.8	FST_subpopulation1/subpopulation2		LG6	50.34	50.61	FST_cultivars/landraces
LG2	29.91	30.18	FST_subpopulation1/subpopulation2		LG6	50.85	51.12	FST_cultivars/landraces
LG2	31.05	31.32	FST_subpopulation1/subpopulation2		LG6	51.21	51.48	FST_cultivars/landraces
LG2	31.62	31.89	FST_subpopulation1/subpopulation2		LG7	17.46	17.73	FST_cultivars/landraces
LG2	32.1	32.7	FST_subpopulation1/subpopulation2		LG7	18.51	18.78	FST_cultivars/landraces
LG2	32.91	33.18	FST_subpopulation1/subpopulation2		LG7	18.9	19.08	FST_cultivars/landraces
LG2	33.3	33.57	FST_subpopulation1/subpopulation2		LG7	19.17	19.62	FST_cultivars/landraces
LG2	35.37	35.82	FST_subpopulation1/subpopulation2		LG7	39.18	39.45	FST_cultivars/landraces
LG2	36.36	36.63	FST_subpopulation1/subpopulation2		LG7	46.08	46.35	FST_cultivars/landraces
LG2	36.84	37.32	FST_subpopulation1/subpopulation2		LG7	51.72	51.99	FST_cultivars/landraces
LG2	38.34	38.61	FST_subpopulation1/subpopulation2		LG7	52.95	53.22	FST_cultivars/landraces
LG2	49.65	50.25	FST_subpopulation1/subpopulation2		LG7	54.06	54.33	FST_cultivars/landraces
LG2	50.64	50.91	FST_subpopulation1/subpopulation2		LG7	57.42	57.9	FST_cultivars/landraces
LG2	51.12	51.39	FST_subpopulation1/subpopulation2		LG8	8.94	9.39	FST_cultivars/landraces
LG2	67.62	67.89	FST_subpopulation1/subpopulation2		LG8	61.53	61.95	FST_cultivars/landraces
LG3	0.27	0.54	FST_subpopulation1/subpopulation2		LG8	62.64	62.91	FST_cultivars/landraces
LG3	6.9	7.17	FST_subpopulation1/subpopulation2		LG8	67.74	68.01	FST_cultivars/landraces
LG3	16.68	16.83	FST_subpopulation1/subpopulation2		LG8	84.15	84.42	FST_cultivars/landraces
LG3	23.94	24.21	FST_subpopulation1/subpopulation2		LG8	85.53	85.8	FST_cultivars/landraces
LG3	38.4	38.67	FST_subpopulation1/subpopulation2		LG9	3.9	4.17	FST_cultivars/landraces
LG3	38.76	39.39	FST_subpopulation1/subpopulation2		LG9	30.12	30.9	FST_cultivars/landraces
LG3	39.45	39.9	FST_subpopulation1/subpopulation2		LG9	34.83	35.1	FST_cultivars/landraces
LG3	55.02	55.29	FST_subpopulation1/subpopulation2		LG1	3.24	3.51	πcultivars/landraces
LG3	64.17	64.62	FST_subpopulation1/subpopulation2		LG10	16.11	16.38	πcultivars/landraces
LG3	84.66	84.93	FST_subpopulation1/subpopulation2		LG10	35.34	35.61	πcultivars/landraces
LG3	94.98	95.25	FST_subpopulation1/subpopulation2		LG10	45.39	45.66	πcultivars/landraces
LG3	96.51	96.78	FST_subpopulation1/subpopulation2		LG11	41.88	42.15	πcultivars/landraces
LG3	110.22	110.49	FST_subpopulation1/subpopulation2		LG2	0	0.15	πcultivars/landraces
LG3	112.32	112.59	FST_subpopulation1/subpopulation2		LG2	9.87	10.14	πcultivars/landraces
LG3	119.61	119.82	FST_subpopulation1/subpopulation2		LG2	10.17	10.44	πcultivars/landraces
LG3	131.46	131.73	FST_subpopulation1/subpopulation2		LG2	10.71	10.98	πcultivars/landraces
LG4	8.22	8.49	FST_subpopulation1/subpopulation2		LG2	31.26	31.53	πcultivars/landraces
LG4	23.82	24.09	FST_subpopulation1/subpopulation2		LG2	37.89	38.16	πcultivars/landraces
LG4	56.76	57.03	FST_subpopulation1/subpopulation2		LG2	70.41	70.68	πcultivars/landraces
LG5	1.95	2.22	FST_subpopulation1/subpopulation2		LG2	70.77	71.04	πcultivars/landraces
LG5	8.31	8.58	FST_subpopulation1/subpopulation2		LG2	71.43	71.7	πcultivars/landraces
LG5	33.15	33.84	FST_subpopulation1/subpopulation2		LG2	74.73	75.18	πcultivars/landraces
LG5	44.97	45.24	FST_subpopulation1/subpopulation2		LG3	15.51	15.96	πcultivars/landraces
LG5	52.77	53.25	FST_subpopulation1/subpopulation2		LG3	39.12	39.39	πcultivars/landraces
LG5	53.4	53.67	FST_subpopulation1/subpopulation2		LG3	41.52	41.79	πcultivars/landraces
LG5	64.11	64.38	FST_subpopulation1/subpopulation2		LG3	44.64	44.91	πcultivars/landraces
LG6	2.16	2.43	FST_subpopulation1/subpopulation2		LG3	45.12	45.57	πcultivars/landraces
LG6	2.67	2.94	FST_subpopulation1/subpopulation2		LG3	66.39	66.66	πcultivars/landraces
LG6	8.16	8.64	FST_subpopulation1/subpopulation2		LG3	74.73	75	πcultivars/landraces
LG6	8.73	9	FST_subpopulation1/subpopulation2		LG3	78.9	79.59	πcultivars/landraces
LG6	14.79	15.06	FST_subpopulation1/subpopulation2		LG3	79.74	80.01	πcultivars/landraces
LG6	15.33	15.6	FST_subpopulation1/subpopulation2		LG3	124.2	124.47	πcultivars/landraces
LG6	19.65	19.92	FST_subpopulation1/subpopulation2		LG4	3	3.27	πcultivars/landraces
LG6	20.31	20.97	FST_subpopulation1/subpopulation2		LG4	9.66	9.93	πcultivars/landraces
LG6	21.18	21.45	FST_subpopulation1/subpopulation2		LG4	10.11	10.38	πcultivars/landraces
LG6	22.2	22.47	FST_subpopulation1/subpopulation2		LG4	25.14	25.59	πcultivars/landraces
LG6	23.97	24.24	FST_subpopulation1/subpopulation2		LG4	46.86	47.04	πcultivars/landraces
LG6	25.32	25.8	FST_subpopulation1/subpopulation2		LG4	50.88	51.15	πcultivars/landraces
LG6	26.04	26.7	FST_subpopulation1/subpopulation2		LG4	53.49	53.94	πcultivars/landraces
LG6	56.31	57.21	FST_subpopulation1/subpopulation2		LG4	54.81	55.08	πcultivars/landraces
LG6	57.48	57.75	FST_subpopulation1/subpopulation2		LG5	48.42	48.69	πcultivars/landraces
LG6	57.84	58.77	FST_subpopulation1/subpopulation2		LG5	50.58	50.85	πcultivars/landraces
LG7	26.58	26.85	FST_subpopulation1/subpopulation2		LG5	51.15	51.42	πcultivars/landraces
LG7	27.03	27.3	FST_subpopulation1/subpopulation2		LG6	14.79	15.06	πcultivars/landraces
LG7	32.04	32.31	FST_subpopulation1/subpopulation2		LG6	19.29	19.56	πcultivars/landraces
LG7	47.19	47.46	FST_subpopulation1/subpopulation2		LG6	19.65	19.92	πcultivars/landraces
LG7	56.4	56.67	FST_subpopulation1/subpopulation2		LG6	20.31	20.79	πcultivars/landraces
LG8	0.84	1.11	FST_subpopulation1/subpopulation2		LG6	22.62	22.89	πcultivars/landraces
LG8	1.8	2.07	FST_subpopulation1/subpopulation2		LG6	23.67	23.94	πcultivars/landraces
LG8	8.55	8.82	FST_subpopulation1/subpopulation2		LG7	22.71	22.98	πcultivars/landraces
LG8	23.34	23.61	FST_subpopulation1/subpopulation2		LG8	25.44	25.71	πcultivars/landraces
LG8	29.16	29.64	FST_subpopulation1/subpopulation2		LG8	28.08	28.35	πcultivars/landraces
LG8	32.19	32.37	FST_subpopulation1/subpopulation2		LG8	77.94	78.21	πcultivars/landraces
LG8	44.4	44.88	FST_subpopulation1/subpopulation2		LG9	67.41	67.68	πcultivars/landraces
LG8	45.36	45.63	FST_subpopulation1/subpopulation2
LG8	52.62	53.94	FST_subpopulation1/subpopulation2
LG8	54.33	54.6	FST_subpopulation1/subpopulation2
LG8	54.99	55.44	FST_subpopulation1/subpopulation2
LG8	55.74	56.91	FST_subpopulation1/subpopulation2
LG8	57.3	57.84	FST_subpopulation1/subpopulation2
LG8	77.7	78.21	FST_subpopulation1/subpopulation2
LG8	78.24	78.51	FST_subpopulation1/subpopulation2
LG8	86.13	86.58	FST_subpopulation1/subpopulation2
LG8	86.73	87.21	FST_subpopulation1/subpopulation2
LG8	87.36	87.63	FST_subpopulation1/subpopulation2
LG8	88.32	88.59	FST_subpopulation1/subpopulation2
LG8	91.02	91.29	FST_subpopulation1/subpopulation2
LG9	29.67	29.94	FST_subpopulation1/subpopulation2
LG9	31.74	32.22	FST_subpopulation1/subpopulation2
LG9	48.39	48.66	FST_subpopulation1/subpopulation2
LG9	48.81	49.17	FST_subpopulation1/subpopulation2
LG1	30.6	30.87	πsubpopulation1/subpopulation2
LG1	68.67	68.94	πsubpopulation1/subpopulation2
LG10	23.7	23.97	πsubpopulation1/subpopulation2
LG10	24.03	24.3	πsubpopulation1/subpopulation2
LG10	38.76	39.03	πsubpopulation1/subpopulation2
LG10	45.12	45.66	πsubpopulation1/subpopulation2
LG10	48.51	48.78	πsubpopulation1/subpopulation2
LG11	1.74	2.01	πsubpopulation1/subpopulation2
LG11	6.63	6.9	πsubpopulation1/subpopulation2
LG11	33.54	34.05	πsubpopulation1/subpopulation2
LG11	34.14	34.41	πsubpopulation1/subpopulation2
LG11	39.57	39.84	πsubpopulation1/subpopulation2
LG11	49.08	49.59	πsubpopulation1/subpopulation2
LG2	31.47	31.74	πsubpopulation1/subpopulation2
LG2	48.03	48.3	πsubpopulation1/subpopulation2
LG2	67.62	67.89	πsubpopulation1/subpopulation2
LG2	69.51	69.78	πsubpopulation1/subpopulation2
LG3	16.56	16.83	πsubpopulation1/subpopulation2
LG3	20.46	20.64	πsubpopulation1/subpopulation2
LG3	23.94	24.21	πsubpopulation1/subpopulation2
LG3	32.31	32.58	πsubpopulation1/subpopulation2
LG3	40.32	40.59	πsubpopulation1/subpopulation2
LG3	40.68	40.95	πsubpopulation1/subpopulation2
LG3	44.64	44.91	πsubpopulation1/subpopulation2
LG3	64.17	64.44	πsubpopulation1/subpopulation2
LG3	66	66.27	πsubpopulation1/subpopulation2
LG3	69.87	70.14	πsubpopulation1/subpopulation2
LG3	76.47	76.74	πsubpopulation1/subpopulation2
LG3	96.87	97.14	πsubpopulation1/subpopulation2
LG3	106.77	107.04	πsubpopulation1/subpopulation2
LG4	0.06	0.33	πsubpopulation1/subpopulation2
LG4	32.31	32.58	πsubpopulation1/subpopulation2
LG4	35.94	36.21	πsubpopulation1/subpopulation2
LG5	1.95	2.22	πsubpopulation1/subpopulation2
LG5	10.02	10.29	πsubpopulation1/subpopulation2
LG5	24.87	25.14	πsubpopulation1/subpopulation2
LG5	49.59	49.86	πsubpopulation1/subpopulation2
LG5	52.77	53.25	πsubpopulation1/subpopulation2
LG5	53.4	53.67	πsubpopulation1/subpopulation2
LG6	0	0.15	πsubpopulation1/subpopulation2
LG6	10.35	10.62	πsubpopulation1/subpopulation2
LG6	26.04	26.31	πsubpopulation1/subpopulation2
LG6	27.21	27.48	πsubpopulation1/subpopulation2
LG6	27.75	28.02	πsubpopulation1/subpopulation2
LG6	31.77	32.04	πsubpopulation1/subpopulation2
LG7	8.88	9.15	πsubpopulation1/subpopulation2
LG7	27.03	27.3	πsubpopulation1/subpopulation2
LG7	32.04	32.31	πsubpopulation1/subpopulation2
LG7	34.26	34.53	πsubpopulation1/subpopulation2
LG7	38.94	39.21	πsubpopulation1/subpopulation2
LG8	38.49	38.76	πsubpopulation1/subpopulation2
LG8	91.02	91.29	πsubpopulation1/subpopulation2
LG9	8.4	8.67	πsubpopulation1/subpopulation2
LG9	43.38	43.65	πsubpopulation1/subpopulation2
LG9	63.87	64.14	πsubpopulation1/subpopulation2
