# Supplementary material for: Genomic regions, cellular components and gene regulatory basis underlying pod length variations in cowpea (V. unguiculata L. Walp)
Source: Plant Biotechnol J. 2016 Oct 17;15(5):547–57. doi: 10.1111/pbi.12639 (PMC5399003; doi:10.1111/pbi.12639)
Supplement: Supplementary file 9 — Table S6 Qualitative genes/QTLs or trait‐associated SNPs used for comparison with diverged regions and putative selection signals across the genome. [file PBI-15-547-s011.xlsx]

## Sheet: QTL
Table S6. Qualitative genes/QTLs or trait-associated SNPs used for comparison with diverged regions and putative selection signals across the genome.
Marker	Linakge group	Position (cM)	QTL	Traits associated	References			References:
1_0099	5	68.0892	Css-1	Seed size	Lucas et al. 2013			Huynh, B. L. et al. A major QTL corresponding to the Rk locus for resistance to root-knot nematodes in cowpea (Vigna unguiculata L. Walp.). Theor. Appl. Genet. 129, 87-95 (2016).
1_0974	5	69.9953	Css-1	Seed size	Lucas et al. 2013			Huynh, B. L. et al. Genetic mapping and legume synteny of aphid resistance in African cowpea (Vigna unguiculata L. Walp.) grown in California. Mol. Breed. 35, 36 (2015).
1_0923	5	74.3427	Css-1	Seed size	Lucas et al. 2013			Lucas, M. R. et al. Association studies and legume synteny reveal haplotypes determining seed size in Vigna unguiculata. Front. Plant Sci. 4, 95 (2013).
1_0078	5	75.4272	Css-1	Seed size	Lucas et al. 2013			Muchero, W. et al. Genetic architecture of delayed senescence, biomass, and grain yield under drought stress in cowpea. PLoS One. 8 (7), e70041 (2013).
1_0392	7	40.5907	Css-10	Seed size	Lucas et al. 2013			Muchero, W., Ehlers, J. D., Close, T. J. & Roberts, P. A. Genic SNP markers and legume synteny reveal candidate genes underlying QTL for Macrophomina phaseolina resistance and maturity in cowpea [Vigna unguiculata (L) Walp.]. BMC Genomics. 12, 8 (2011).
1_1060	7	42.3395	Css-10	Seed size	Lucas et al. 2013			Pottorff, M. et al. Identification of candidate genes and molecular markers for heat-induced brown discoloration of seed coats in cowpea [Vigna unguiculata (L.) Walp]. BMC Genomics. 15, 328 (2014).
1_0126	7	20.5349	Css-2	Seed size	Lucas et al. 2013			Pottorff, M. O., Li, G., Ehlers, J. D., Close, T.J. & Roberts, P. A. Genetic mapping, synteny, and physical location of two loci for Fusarium oxysporum f. sp. tracheiphilum race 4 resistance in cowpea [Vigna unguiculata (L.) Walp]. Mol. Breed. 33, 779-791 (2014).
1_0047	7	20.707	Css-2	Seed size	Lucas et al. 2013			Pottorff, M., Ehlers, J. D., Fatokun, C., Roberts, P. A. & Close, T. J. Leaf morphology in Cowpea [Vigna unguiculata (L.) Walp]: QTL analysis, physical mapping and identifying a candidate gene using synteny with model legume species. BMC Genomics. 13, 234 (2012).
1_0659	7	22.8372	Css-2	Seed size	Lucas et al. 2013			Xu, P. et al. Mapping genes governing flower and seed coat color in asparagus bean (Vigna unguiculata ssp sesquipedalis) based on SNP and SSR markers. Hort. Sci. 46, 1102–1104 (2011).
1_0023	7	26.186	Css-2	Seed size	Lucas et al. 2013			Xu, P. et al. QTL mapping and epistatic interaction analysis in asparagus bean for several characterized and novel horticulturally important traits. BMC Genet. 14, 4 (2013).
1_0589	2	17.9598	Css-3	Seed size	Lucas et al. 2013
1_0164	2	19.1165	Css-3	Seed size	Lucas et al. 2013
1_0525	2	32.8876	Css-3	Seed size	Lucas et al. 2013
1_0585	2	32.8876	Css-3	Seed size	Lucas et al. 2013
1_1096	2	36.9839	Css-3	Seed size	Lucas et al. 2013
1_1428	2	36.9839	Css-3	Seed size	Lucas et al. 2013
1_0871	6	14.2176	Css-4	Seed size	Lucas et al. 2013
1_0860	6	21.7222	Css-4	Seed size	Lucas et al. 2013
1_0437	6	30.9537	Css-4	Seed size	Lucas et al. 2013
1_0750	8	79.8731	Css-5	Seed size	Lucas et al. 2013
1_0058	8	90.2741	Css-5	Seed size	Lucas et al. 2013
1_0977	10	0.412088	Css-6	Seed size	Lucas et al. 2013
1_1118	10	2.28571	Css-6	Seed size	Lucas et al. 2013
1_0670	2	61.2129	Css-7	Seed size	Lucas et al. 2013
1_1039	2	66.51	Css-7	Seed size	Lucas et al. 2013
1_0690	6	2.81019	Css-8	Seed size	Lucas et al. 2013
1_1403	6	4.71296	Css-8	Seed size	Lucas et al. 2013
1_0819	5	20.6479	Css-9	Seed size	Lucas et al. 2013
1_0557	5	26.7183	Css-9	Seed size	Lucas et al. 2013
1_1150	7	20.707	Dro-1	biomass,grain yield	Muchero et al. 2013
1_0108	7	20.707	Dro-1	senescence	Muchero et al. 2013
1_0983	7	26.186	Dro-1	senescence	Muchero et al. 2013
1_0759	10	39.8242	Dro-3	grain yield,seed number per pod	Muchero et al. 2013
1_0140	10	38.5934	Dro-3	grain yield,senescence	Muchero et al. 2013
1_1405	10	42.6374	Dro-3	senescence,pod number per plant	Muchero et al. 2013
1_0296	3	92.5307	Dro-7	biomass	Muchero et al. 2013
1_0589	2	17.9598	Dro-7	biomass,grain yield	Muchero et al. 2013
1_0049	5	3.95775	Dro-7	grain yield	Muchero et al. 2013
1_0888	4	1.19545	Dro-7	seed weight per plant,pod weight per plant	Muchero et al. 2013
1_0029	1	76.5853	Dro-7	seed weight per plant,pod weight per plant,100-seed weight,biomass	Muchero et al. 2013
1_0067	3	25	Dro-7	senescence	Muchero et al. 2013
1_0106	4	36.0636	Hls	Hastate leaf shape	Pottorff et al, 2012
1_1316	4	43.0909	leaf shape	Hastate leaf shape	Pottorff et al, 2012
1_0910	4	46.65	leaf shape	Hastate leaf shape	Pottorff et al, 2012
1_0992	4	47.2727	leaf shape	Hastate leaf shape	Pottorff et al, 2012
1_0349	4	50.7909	leaf shape	Hastate leaf shape	Pottorff et al, 2012
1_1049	10	27.956	Qfld.zaas-10	Flowering time	Xu et al. 2013
1_0140	10	38.5934	Qfld.zaas-10	Flowering time	Xu et al. 2013
1_0759	10	39.8242	Qfld.zaas-10	Flowering time	Xu et al. 2013
1_0960	10	51.9615	Qfld.zaas-10	Flowering time	Xu et al. 2013
1_0060	10	53.9451	Qfld.zaas-10	Flowering time	Xu et al. 2013
1_1417	11	27.1616	Qfld.zaas-11,Qls.zaas-11，Qnff.zaas-11	Flowering time, senesence, node of first flower	Xu et al. 2013
1_0274	11	38.4061	Qfld.zaas-11,Qls.zaas-11，Qnff.zaas-11	Flowering time, senesence, node of first flower	Xu et al. 2013
1_0322	11	45.3362	Qfld.zaas-11,Qls.zaas-11，Qnff.zaas-11	Flowering time, senesence, node of first flower	Xu et al. 2013
1_1034	4	3.31364	Qnff.zaas-4	node of first flower	Xu et al. 2013
1_0504	4	14.8818	Qnff.zaas-4	node of first flower	Xu et al. 2013
1_0938	3	70.8026	Qpn.zaas-3	Pod number per plant	Xu et al. 2013
1_1075	3	71.4781	Qpn.zaas-3	Pod number per plant	Xu et al. 2013
1_0649	8	45.4873	abSC,abFLC	Seed color, flower color	Xu et al. 2011
1_0797	8	45.4873	abSC,abFLC	Seed color, flower color	Xu et al. 2011
1_0255	8	46.1371	abSC,abFLC	Seed color, flower color	Xu et al. 2011
1_0643	8	47.6954	abSC,abFLC	Seed color, flower color	Xu et al. 2011
1_0860	6	21.7222	Fot3-1	Resistance to Fusarium oxysporumf.sp. tracheiphilum	Pottorff et al, 2012
1_0911	6	17.2222	Fot3-1	Resistance to Fusarium oxysporumf.sp. tracheiphilum	Pottorff et al, 2012
1_1107	6	21.9306	Fot3-1	Resistance to Fusarium oxysporumf.sp. tracheiphilum	Pottorff et al, 2012
1_0984	3	76.7851	Fot4-2	Resistance to Fusarium oxysporumf.sp. tracheiphilum	Pottorff et al, 2013
1_0380	3	76.9956	Fot4-2	Resistance to Fusarium oxysporumf.sp. tracheiphilum	Pottorff et al, 2013
1_1162	3	78.6272	Fot4-2	Resistance to Fusarium oxysporumf.sp. tracheiphilum	Pottorff et al, 2013
1_0594	3	84.3289	Fot4-2	Resistance to Fusarium oxysporumf.sp. tracheiphilum	Pottorff et al, 2013
1_0357	1	15.0184	QAc-vu1.1	Resistance to Aphis craccivora	Huynh et al, 2015
1_1404	1	18.3733	QAc-vu1.1	Resistance to Aphis craccivora	Huynh et al, 2015
1_0912	7	27.4047	QAc-vu7.1	Resistance to Aphis craccivora	Huynh et al, 2015
1_0391	7	27.8465	QAc-vu7.1	Resistance to Aphis craccivora	Huynh et al, 2015
1_0702	11	1.40611	RKN	resistance to root-knot nematodes	Huynh et al. 2016
1_0894	11	6.75983	RKN	resistance to root-knot nematodes	Huynh et al. 2016
1_0757	11	15.1135	RKN	resistance to root-knot nematodes	Huynh et al. 2016
1_1390	11	15.2795	RKN	resistance to root-knot nematodes	Huynh et al. 2016
1_0081	5	58.3192	Hbs-1	Heat-induced brown discoloration of seed coats	Pottorff et al. 2014
1_0037	5	62.5117	Hbs-1	Heat-induced brown discoloration of seed coats	Pottorff et al. 2014
1_0226	5	62.5117	Hbs-1	Heat-induced brown discoloration of seed coats	Pottorff et al. 2014
1_0871	6	14.2176	Hbs-2	Heat-induced brown discoloration of seed coats	Pottorff et al. 2014
1_0224	6	12.9769	Hbs-2	Heat-induced brown discoloration of seed coats	Pottorff et al. 2014
1_1343	6	15.1065	Hbs-2	Heat-induced brown discoloration of seed coats	Pottorff et al. 2014
1_0794	6	26.3611	Hbs-2	Heat-induced brown discoloration of seed coats	Pottorff et al. 2014
1_1404	1	18.3733	Hbs-3	Heat-induced brown discoloration of seed coats	Pottorff et al. 2014
1_1534	1	18.3733	Hbs-3	Heat-induced brown discoloration of seed coats	Pottorff et al. 2014
1_0551	2	68.7631	Mac-1	Resistance to Macrophomina phaseolina	Muchero et al. 2011
1_0709	2	70.8916	Mac-1	Resistance to Macrophomina phaseolina	Muchero et al. 2011
1_0070	3	11.2193	Mac-2	Resistance to Macrophomina phaseolina	Muchero et al. 2011
1_0667	3	13.557	Mac-2	Resistance to Macrophomina phaseolina	Muchero et al. 2011
1_1075	3	71.4781	Mac-3	Resistance to Macrophomina phaseolina	Muchero et al. 2011
1_0604	3	70.8026	Mac-3	Resistance to Macrophomina phaseolina	Muchero et al. 2011
1_1109	3	72.557	Mac-3	Resistance to Macrophomina phaseolina	Muchero et al. 2011
1_1087	3	73.5307	Mac-3	Resistance to Macrophomina phaseolina	Muchero et al. 2011
1_0707	3	100.404	Mac-4	Resistance to Macrophomina phaseolina	Muchero et al. 2011
1_0201	3	102.741	Mac-4	Resistance to Macrophomina phaseolina	Muchero et al. 2011
1_0464	3	104.605	Mac-4	Resistance to Macrophomina phaseolina	Muchero et al. 2011
1_0776	3	106.522	Mac-4	Resistance to Macrophomina phaseolina	Muchero et al. 2011
1_0121	3	106.338	Mac-5	Resistance to Macrophomina phaseolina	Muchero et al. 2011
1_0079	3	120.925	Mac-5	Resistance to Macrophomina phaseolina	Muchero et al. 2011
1_0398	4	52.4318	Mac-6	Resistance to Macrophomina phaseolina	Muchero et al. 2011
1_0699	4	55.1455	Mac-6	Resistance to Macrophomina phaseolina	Muchero et al. 2011
1_0804	4	58.2182	Mac-6	Resistance to Macrophomina phaseolina	Muchero et al. 2011
1_0304	4	60.9545	Mac-6	Resistance to Macrophomina phaseolina	Muchero et al. 2011
1_0153	4	29.4	Mac-7	Resistance to Macrophomina phaseolina	Muchero et al. 2011
1_0678	4	39.0818	Mac-7	Resistance to Macrophomina phaseolina	Muchero et al. 2011
1_0117	4	42.2864	Mac-7	Resistance to Macrophomina phaseolina	Muchero et al. 2011
1_0662	5	37.8967	Mac-8	Resistance to Macrophomina phaseolina	Muchero et al. 2011
1_0030	5	42.5634	Mac-8	Resistance to Macrophomina phaseolina	Muchero et al. 2011
1_1533	5	56.1925	Mac-9	Resistance to Macrophomina phaseolina	Muchero et al. 2011
1_0032	5	59.3803	Mac-9	Resistance to Macrophomina phaseolina	Muchero et al. 2011
2_04960	3	44.787	Qpl.zaas-3	Pod length	This study
2_17765	3	44.787	Qpl.zaas-3	Pod length	This study
2_23724	3	44.787	Qpl.zaas-3	Pod length	This study
2_23725	3	44.787	Qpl.zaas-3	Pod length	This study
2_24595	3	44.787	Qpl.zaas-3	Pod length	This study
2_25214	3	44.787	Qpl.zaas-3	Pod length	This study
2_25215	3	44.787	Qpl.zaas-3	Pod length	This study
2_26051	3	44.787	Qpl.zaas-3	Pod length	This study
2_32458	3	44.787	Qpl.zaas-3	Pod length	This study
2_36087	3	44.787	Qpl.zaas-3	Pod length	This study
2_41026	3	44.787	Qpl.zaas-3	Pod length	This study
2_44486	3	44.787	Qpl.zaas-3	Pod length	This study
2_46273	3	44.787	Qpl.zaas-3	Pod length	This study
2_49346	3	44.787	Qpl.zaas-3	Pod length	This study
2_51786	3	44.787	Qpl.zaas-3	Pod length	This study
2_54163	3	44.787	Qpl.zaas-3	Pod length	This study
2_02274	3	46.081	Qpl.zaas-3	Pod length	This study
2_12600	5	65.971	Qpl.zaas-5	Pod length	This study
2_13813	5	65.971	Qpl.zaas-5	Pod length	This study
2_19653	5	65.971	Qpl.zaas-5	Pod length	This study
2_29184	5	65.971	Qpl.zaas-5	Pod length	This study
2_07408	5	66.398	Qpl.zaas-5	Pod length	This study
2_09633	5	66.398	Qpl.zaas-5	Pod length	This study
2_11712	5	66.398	Qpl.zaas-5	Pod length	This study
2_11830	5	66.398	Qpl.zaas-5	Pod length	This study
2_11831	5	66.398	Qpl.zaas-5	Pod length	This study
2_21040	5	66.398	Qpl.zaas-5	Pod length	This study
2_22575	5	66.398	Qpl.zaas-5	Pod length	This study
2_23751	5	66.398	Qpl.zaas-5	Pod length	This study
2_28910	5	66.398	Qpl.zaas-5	Pod length	This study
2_01644	5	73.732	Qpl.zaas-5	Pod length	This study
2_14969	5	73.732	Qpl.zaas-5	Pod length	This study
2_14970	5	73.732	Qpl.zaas-5	Pod length	This study
2_23361	5	73.732	Qpl.zaas-5	Pod length	This study
2_23362	5	73.732	Qpl.zaas-5	Pod length	This study
1_1130	5	75.472	Qpl.zaas-5	Pod length	This study
2_15915	1	14.0922	SNP associated with PL	Pod length	This study
2_17062	1	14.5714	SNP associated with PL	Pod length	This study
2_17063	1	14.5714	SNP associated with PL	Pod length	This study
2_18147	1	14.5714	SNP associated with PL	Pod length	This study
2_18148	1	14.5714	SNP associated with PL	Pod length	This study
2_21689	1	14.5714	SNP associated with PL	Pod length	This study
2_30682	1	43.0553	SNP associated with PL	Pod length	This study
2_02385	1	63.2166	SNP associated with PL	Pod length	This study
2_14400	1	63.2166	SNP associated with PL	Pod length	This study
2_18473	1	63.2166	SNP associated with PL	Pod length	This study
2_19945	1	63.2166	SNP associated with PL	Pod length	This study
2_23151	1	63.2166	SNP associated with PL	Pod length	This study
2_31820	1	63.2166	SNP associated with PL	Pod length	This study
2_32254	1	63.2166	SNP associated with PL	Pod length	This study
2_32308	1	63.2166	SNP associated with PL	Pod length	This study
2_33026	1	63.2166	SNP associated with PL	Pod length	This study
2_50573	1	63.2166	SNP associated with PL	Pod length	This study
2_53769	1	63.2166	SNP associated with PL	Pod length	This study
2_09611	1	63.4101	SNP associated with PL	Pod length	This study
2_13525	1	63.6037	SNP associated with PL	Pod length	This study
2_13526	1	63.6037	SNP associated with PL	Pod length	This study
2_19577	1	63.6037	SNP associated with PL	Pod length	This study
2_29462	1	63.6037	SNP associated with PL	Pod length	This study
2_29881	1	63.6037	SNP associated with PL	Pod length	This study
2_37017	1	63.6037	SNP associated with PL	Pod length	This study
2_52909	1	63.6037	SNP associated with PL	Pod length	This study
2_17551	1	63.8018	SNP associated with PL	Pod length	This study
2_01441	2	56.9157	SNP associated with PL	Pod length	This study
2_40107	2	56.9157	SNP associated with PL	Pod length	This study
2_39098	3	54.4912	SNP associated with PL	Pod length	This study
2_39758	3	54.9912	SNP associated with PL	Pod length	This study
2_00103	4	5.66818	SNP associated with PL	Pod length	This study
2_16948	4	5.66818	SNP associated with PL	Pod length	This study
2_18817	4	5.66818	SNP associated with PL	Pod length	This study
2_04267	4	5.85909	SNP associated with PL	Pod length	This study
2_48570	4	5.85909	SNP associated with PL	Pod length	This study
2_07745	4	8.07727	SNP associated with PL	Pod length	This study
2_33395	4	8.83182	SNP associated with PL	Pod length	This study
2_40216	4	47.2727	SNP associated with PL	Pod length	This study
2_38008	5	44.8732	SNP associated with PL	Pod length	This study
2_20313	5	54.4507	SNP associated with PL	Pod length	This study
2_23977	5	62.5117	SNP associated with PL	Pod length	This study
2_07709	6	4.71296	SNP associated with PL	Pod length	This study
2_19425	6	4.71296	SNP associated with PL	Pod length	This study
2_08862	6	5.32407	SNP associated with PL	Pod length	This study
2_08863	6	5.32407	SNP associated with PL	Pod length	This study
2_02170	6	30.9537	SNP associated with PL	Pod length	This study
2_08963	9	39.4785	SNP associated with PL	Pod length	This study
2_24744	10	42.6374	SNP associated with PL	Pod length	This study
2_46448	10	43.3242	SNP associated with PL	Pod length	This study
2_47322	10	43.3242	SNP associated with PL	Pod length	This study
2_45590	10	46.3352	SNP associated with PL	Pod length	This study
2_38264	11	29.3537	SNP associated with PL	Pod length	This study
2_41675	11	31.4934	SNP associated with PL	Pod length	This study
2_15062	11	49.4498	SNP associated with PL	Pod length	This study
