# Supplementary material for: Genomic regions, cellular components and gene regulatory basis underlying pod length variations in cowpea (V. unguiculata L. Walp)
Source: Plant Biotechnol J. 2016 Oct 17;15(5):547–57. doi: 10.1111/pbi.12639 (PMC5399003; doi:10.1111/pbi.12639)
Supplement: Supplementary file 10 — Table S7 Genes that were differentially expressed between the long and short‐podded pools. In red are genes more abundantly expressed in long pods and in green are genes more abundantly expressed in short pods. FC=fold change. [file PBI-15-547-s006.xlsx]

## Sheet: Sheet1
Table S7. Genes that were differentially expressed between the long and short-podded pools. In red are genes more abundantly expressed in long pods and in green are genes more abundantly expressed in short pods. FC=fold change.
			More abundantly exprressed in long pods					More abundantly exprressed in short pods
Unigene code	FC	FDR value	Arabidopsis homolog	Annotation		Unigene code	FC	FDR value	Arabidopsis homolog	Annotation
UP12_24538	39.2138	0.0196892	NP_176885.7	protein SWEETIE [Arabidopsis thaliana]		UP12_29428	0.00229115	-2375.81	AAB71953.1	similar to 'Mx' GTP-binding proteins [Arabidopsis thaliana]
UP12_21611	21.3464	0.00310976	NP_191684.1	LATE MERISTEM IDENTITY2 [Arabidopsis thaliana]		UP12_6972	0.0109367	-415.446	NP_177852.2	adenine nucleotide alpha hydrolases-domain containing protein kinase [Arabidopsis thaliana]
UP12_25795	19.7894	0.0399453	NP_175900.1	lipoxygenase 1 [Arabidopsis thaliana]		UP12_1846	0.00728359	-393.388	BAA21872.1	acidic endochitinase [Arabidopsis thaliana]
UP12_28553	19.3215	0.00337054	NP_175552.2	putative alcohol dehydrogenase [Arabidopsis thaliana]		UP12_2855	0.00205542	-299.764	NP_974618.2	pumilio 6 [Arabidopsis thaliana]
UP12_8649	17.4408	0.0226332	NP_177852.2	adenine nucleotide alpha hydrolases-domain containing protein kinase [Arabidopsis thaliana]		UP12_10655	0.0142036	-258.268	NP_030435.1	PR-6 proteinase inhibitor family protein [Arabidopsis thaliana]
UP12_14619	16.6524	0.0155452	NP_192841.1	long-chain acyl-CoA synthetase [Arabidopsis thaliana]		UP12_19822	0.00644064	-217.721	NP_196180.1	alfin-like 1 protein [Arabidopsis thaliana]
UP12_6578	16.3332	0.0254612	NP_177852.2	adenine nucleotide alpha hydrolases-domain containing protein kinase [Arabidopsis thaliana]		UP12_10622	0.00533559	-135.757	NP_030435.1	PR-6 proteinase inhibitor family protein [Arabidopsis thaliana]
UP12_13856	16.295	0.0083078	BAH56753.1	AT4G38220 [Arabidopsis thaliana]		UP12_8702	0.00148153	-115.566	NP_177852.2	adenine nucleotide alpha hydrolases-domain containing protein kinase [Arabidopsis thaliana]
UP12_26786	15.9497	0.00533559	AAM65532.1	cytosolic malate dehydrogenase [Arabidopsis thaliana]		UP12_1076	0.00265053	-113.673	NP_030435.1	PR-6 proteinase inhibitor family protein [Arabidopsis thaliana]
UP12_26959	13.6056	0.0144152	AAC35526.1	similar to Saccharomyces cerevisiae transcription regulator SPO8 (SW:P41833) [Arabidopsis thaliana]		UP12_28	0.00222748	-113	NP_671779.1	aminotransferase-like, plant mobile domain family protein [Arabidopsis thaliana]
UP12_2416	11.7039	0.0199071	BAB11660.1	receptor-like protein kinase [Arabidopsis thaliana]		UP12_20403	0.00356612	-94.5942	AAF16648.1	AC011661_26 T23J18.5 [Arabidopsis thaliana]
UP12_8642	11.6422	0.0246417	NP_177852.2	adenine nucleotide alpha hydrolases-domain containing protein kinase [Arabidopsis thaliana]		UP12_7923	0.0372719	-68.3622	NP_177852.2	adenine nucleotide alpha hydrolases-domain containing protein kinase [Arabidopsis thaliana]
UP12_28356	10.9722	0.0143839	NP_179497.1	spermidine hydroxycinnamoyl transferase [Arabidopsis thaliana]		UP12_1	0.00533559	-61.5806	NP_030435.1	PR-6 proteinase inhibitor family protein [Arabidopsis thaliana]
UP12_14470	10.6683	0.00427365	NP_201329.1	RNA recognition motif-containing protein [Arabidopsis thaliana]		UP12_22731	0.0431448	-61.3107	BAB01989.1	unnamed protein product [Arabidopsis thaliana]
UP12_19340	10.5125	0.00880012	BAD94354.1	phenylalanine ammonia lyase [Arabidopsis thaliana]		UP12_21429	0.00661756	-59.9928	NP_001030748.1	alpha/beta-Hydrolases superfamily protein [Arabidopsis thaliana]
UP12_28262	9.80996	0.0153548	AAT41847.1	At4g02250 [Arabidopsis thaliana]		UP12_2038	0.00644505	-55.1934	BAF00783.1	hypothetical protein [Arabidopsis thaliana]
UP12_24047	9.49928	0.0147901	NP_199253.1	FAD-binding and BBE domain-containing protein [Arabidopsis thaliana]		UP12_22471	0.0173422	-54.1047	NP_191845.2	alpha/beta-Hydrolases superfamily protein [Arabidopsis thaliana]
UP12_21572	9.44996	0.00222748	NP_196854.1	uncharacterized protein [Arabidopsis thaliana]		UP12_21196	0.0281729	-52.0123	NP_194922.1	cytochrome P450, family 82, subfamily C, polypeptide 4 [Arabidopsis thaliana]
UP12_11878	9.28386	0.0141155	NP_187219.5	embryo defective 2016 protein [Arabidopsis thaliana]		UP12_22871	0.00871118	-46.5362	NP_190438.1	probable carboxylesterase 12 [Arabidopsis thaliana]
UP12_5011	9.23516	0.00403623	NP_177852.2	adenine nucleotide alpha hydrolases-domain containing protein kinase [Arabidopsis thaliana]		UP12_14274	0.0038819	-44.8248	NP_188576.1	cinnamyl alcohol dehydrogenase 4 [Arabidopsis thaliana]
UP12_4963	9.02485	0.0182137	NP_177852.2	adenine nucleotide alpha hydrolases-domain containing protein kinase [Arabidopsis thaliana]		UP12_29051	0.0222626	-43.8099	AAC62397.1	gamma tonoplast intrinsic protein 2 [Arabidopsis thaliana]
UP12_2981	8.75883	0.0298212	NP_177852.2	adenine nucleotide alpha hydrolases-domain containing protein kinase [Arabidopsis thaliana]		UP12_5050	0.00575756	-43.4948	NP_177852.2	adenine nucleotide alpha hydrolases-domain containing protein kinase [Arabidopsis thaliana]
UP12_1962	8.58599	0.0083078	AAB51752.1	germin-like protein [Arabidopsis thaliana]		UP12_12411	0.0138016	-42.9083	NP_179671.2	putative polyol transporter 4 [Arabidopsis thaliana]
UP12_26100	8.43256	0.0085617	NP_178974.1	glucose-inhibited division family A protein [Arabidopsis thaliana]		UP12_12034	0.00463268	-36.5248	AAC62208.1	putative ethylene receptor [Arabidopsis thaliana]
UP12_27669	8.34903	0.00222748	NP_187582.1	Ca(2+)-dependent calmodulin-binding protein [Arabidopsis thaliana]		UP12_2883	0.0254457	-36.5217	BAH56812.1	AT5G13750 [Arabidopsis thaliana]
UP12_14471	8.2156	0.00753387	NP_201329.1	RNA recognition motif-containing protein [Arabidopsis thaliana]		UP12_27084	0.0176267	-36.5032	NP_198552.1	uncharacterized protein [Arabidopsis thaliana]
UP12_9371	8.08517	0.00751895	NP_177852.2	adenine nucleotide alpha hydrolases-domain containing protein kinase [Arabidopsis thaliana]		UP12_379	0.00351389	-36.3152	NP_177852.2	adenine nucleotide alpha hydrolases-domain containing protein kinase [Arabidopsis thaliana]
UP12_11323	8.05805	0.0162446	NP_030435.1	PR-6 proteinase inhibitor family protein [Arabidopsis thaliana]		UP12_3	0.0217301	-34.8008	NP_177852.2	adenine nucleotide alpha hydrolases-domain containing protein kinase [Arabidopsis thaliana]
UP12_17986	7.92659	0.0228844	NP_564242.1	putative phosphatidylinositol 4-kinase type 2-beta [Arabidopsis thaliana]		UP12_13937	0.00858951	-34.1331	NP_566356.1	probable E3 ubiquitin-protein ligase LOG2 [Arabidopsis thaliana]
UP12_15678	7.89546	0.0141343	NP_001119125.1	aconitate hydratase 1 [Arabidopsis thaliana]		UP12_29723	0.00437362	-32.6945	NP_564094.1	chlorophyllase 1 [Arabidopsis thaliana]
UP12_26166	7.26437	0.0346847	AAL08281.1	At2g34460/T31E10.20 [Arabidopsis thaliana]		UP12_21526	0.00516933	-32.6699	NP_191748.1	homeobox-leucine zipper protein ATHB-12 [Arabidopsis thaliana]
UP12_29574	7.14992	0.0398681	NP_188879.2	lipoxygenase 5 [Arabidopsis thaliana]		UP12_11082	0.00599587	-32.4963	NP_030435.1	PR-6 proteinase inhibitor family protein [Arabidopsis thaliana]
UP12_20294	7.0896	0.00777305	AAM60818.1	unknown [Arabidopsis thaliana]		UP12_9775	0.0271978	-32.0776	NP_177852.2	adenine nucleotide alpha hydrolases-domain containing protein kinase [Arabidopsis thaliana]
UP12_21305	6.89987	0.0218131	NP_195607.2	B-box type zinc finger-containing protein [Arabidopsis thaliana]		UP12_7222	0.0085617	-30.8398	NP_177852.2	adenine nucleotide alpha hydrolases-domain containing protein kinase [Arabidopsis thaliana]
UP12_12176	6.50309	0.0164537	NP_179660.2	mannan endo-1,4-beta-mannosidase 2 [Arabidopsis thaliana]		UP12_14735	0.00222748	-30.748	NP_178281.1	ribophorin I [Arabidopsis thaliana]
UP12_15556	6.46537	0.0062354	NP_180503.1	glutathione S-transferase tau 7 [Arabidopsis thaliana]		UP12_8639	0.00148153	-30.3418	NP_177852.2	adenine nucleotide alpha hydrolases-domain containing protein kinase [Arabidopsis thaliana]
UP12_7559	6.43214	0.0314816	NP_177852.2	adenine nucleotide alpha hydrolases-domain containing protein kinase [Arabidopsis thaliana]		UP12_11716	0.0038819	-29.8567	NP_030435.1	PR-6 proteinase inhibitor family protein [Arabidopsis thaliana]
UP12_3793	6.40803	0.0101309	NP_177852.2	adenine nucleotide alpha hydrolases-domain containing protein kinase [Arabidopsis thaliana]		UP12_20924	0.00497231	-28.7806	NP_181836.1	prolyl-4 hydroxylase [Arabidopsis thaliana]
UP12_28816	6.39839	0.0372586	NP_196245.1	uncharacterized protein [Arabidopsis thaliana]		UP12_432	0.0130574	-28.5248	NP_177852.2	adenine nucleotide alpha hydrolases-domain containing protein kinase [Arabidopsis thaliana]
UP12_19120	6.14737	0.00853722	NP_199892.1	bidirectional sugar transporter SWEET10 [Arabidopsis thaliana]		UP12_10014	0.0148043	-27.806	NP_030435.1	PR-6 proteinase inhibitor family protein [Arabidopsis thaliana]
UP12_15467	5.79583	0.0375824	NP_188504.1	ribosomal protein L7Ae/L30e/S12e/Gadd45 family protein [Arabidopsis thaliana]		UP12_12815	0.00684978	-27.2571	NP_195581.1	1-phosphatidylinositol phosphodiesterase-related protein [Arabidopsis thaliana]
UP12_20208	5.71914	0.0164048	NP_001154280.1	core-2/I-branching beta-1,6-N-acetylglucosaminyltransferase family protein [Arabidopsis thaliana]		UP12_13226	0.00511465	-26.5761	NP_175380.2	peroxidase [Arabidopsis thaliana]
UP12_20489	5.71005	0.0147937	AAG52409.1	AC020579_11 putative disease resistance protein; 46848-50365 [Arabidopsis thaliana]		UP12_25843	0.00148153	-26.5239	Q9SPM5.1	APY2_ARATH RecName: Full=Apyrase 2; Short=AtAPY2; AltName: Full=ATP-diphosphatase; AltName: Full=ATP-diphosphohydrolase; AltName: Full=Adenosine diphosphatase; Short=ADPase; AltName: Full=NTPDase; AltName: Full=Nucleoside triphosphate diphosphohydrolase 2_x0001_gi
UP12_12040	5.6959	0.0342948	NP_566063.1	BYPASS1-related protein [Arabidopsis thaliana]		UP12_22877	0.0209625	-25.9816	NP_175823.1	ubiquitin-like protein ATG12A [Arabidopsis thaliana]
UP12_2203	5.55877	0.00777305	NP_190979.1	uncoupling family protein PUMP2 [Arabidopsis thaliana]		UP12_18621	0.00427365	-25.6488	NP_567555.1	uncharacterized protein [Arabidopsis thaliana]
UP12_25708	5.54464	0.0256277	NP_189910.2	ARID/BRIGHT DNA-binding domain-containing protein [Arabidopsis thaliana]		UP12_13130	0.0144688	-24.0721	NP_188425.2	calcium-dependent lipid-binding domain-containing protein [Arabidopsis thaliana]
UP12_26536	5.51729	0.030401	NP_565816.1	putative dual specificity protein phosphatase DSP8 [Arabidopsis thaliana]		UP12_1328	0.00857671	-24.0277	NP_564090.1	uncharacterized protein [Arabidopsis thaliana]
UP12_18059	5.37949	0.00610664	NP_974917.1	uncharacterized protein [Arabidopsis thaliana]		UP12_4074	0.0048922	-23.1474	NP_177852.2	adenine nucleotide alpha hydrolases-domain containing protein kinase [Arabidopsis thaliana]
UP12_6580	5.37828	0.0172238	NP_177852.2	adenine nucleotide alpha hydrolases-domain containing protein kinase [Arabidopsis thaliana]		UP12_19686	0.0047485	-23.0271	NP_851177.1	myb family transcription factor [Arabidopsis thaliana]
UP12_11410	5.31113	0.0047485	NP_030435.1	PR-6 proteinase inhibitor family protein [Arabidopsis thaliana]		UP12_5344	0.0100212	-22.9179	NP_177852.2	adenine nucleotide alpha hydrolases-domain containing protein kinase [Arabidopsis thaliana]
UP12_28815	5.24736	0.0190309	NP_196245.1	uncharacterized protein [Arabidopsis thaliana]		UP12_5769	0.0176073	-22.3749	NP_177852.2	adenine nucleotide alpha hydrolases-domain containing protein kinase [Arabidopsis thaliana]
UP12_19116	5.17227	0.012477	NP_564656.1	ALA-interacting subunit 3 [Arabidopsis thaliana]		UP12_17701	0.00251077	-22.357	NP_186859.1	UDP-glycosyltransferase 83A1 [Arabidopsis thaliana]
UP12_5449	5.12312	0.0100867	NP_177852.2	adenine nucleotide alpha hydrolases-domain containing protein kinase [Arabidopsis thaliana]		UP12_19860	0.0188988	-22.1121	NP_567105.1	actin-related protein 7 [Arabidopsis thaliana]
UP12_24012	5.09594	0.00519921	NP_187506.1	light harvesting complex photosystem II interacting protein Lhcb4.2 [Arabidopsis thaliana]		UP12_1562	0.00797748	-21.4337	NP_199923.1	Fe superoxide dismutase 2 [Arabidopsis thaliana]
UP12_20676	4.91563	0.00809338	NP_196484.1	amino acid permease 2 [Arabidopsis thaliana]		UP12_15561	0.025476	-21.3618	NP_180364.1	cyclin-dependent kinases regulatory subunit 2 [Arabidopsis thaliana]
UP12_468	4.87575	0.00766155	NP_177852.2	adenine nucleotide alpha hydrolases-domain containing protein kinase [Arabidopsis thaliana]		UP12_6101	0.0070561	-21.0988	NP_177852.2	adenine nucleotide alpha hydrolases-domain containing protein kinase [Arabidopsis thaliana]
UP12_25669	4.8506	0.033435	NP_171812.1	photosystem I reaction center subunit D-2 [Arabidopsis thaliana]		UP12_27197	0.00610664	-21.0023	NP_197256.1	HXXXD-type acyl-transferase family protein [Arabidopsis thaliana]
UP12_29562	4.81786	0.0133439	BAH20376.1	AT5G13630 [Arabidopsis thaliana]		UP12_27634	0.00581126	-20.9955	NP_181374.1	alanine:glyoxylate aminotransferase 3 [Arabidopsis thaliana]
UP12_25643	4.77712	0.0272421	AAB01674.1	glutamyl-tRNA reductase [Arabidopsis thaliana]		UP12_26650	0.0182137	-20.6319	NP_178983.1	pentatricopeptide repeat-containing protein [Arabidopsis thaliana]
UP12_7145	4.70887	0.0176785	NP_177852.2	adenine nucleotide alpha hydrolases-domain containing protein kinase [Arabidopsis thaliana]		UP12_7116	0.00342928	-20.2182	NP_177852.2	adenine nucleotide alpha hydrolases-domain containing protein kinase [Arabidopsis thaliana]
UP12_10455	4.6997	0.00427365	NP_030435.1	PR-6 proteinase inhibitor family protein [Arabidopsis thaliana]		UP12_21990	0.0165814	-19.5691	NP_195157.2	alpha/beta-Hydrolases superfamily protein [Arabidopsis thaliana]
UP12_26048	4.6754	0.00842939	NP_179770.1	ribonucleoside-diphosphate reductase large subunit [Arabidopsis thaliana]		UP12_28381	0.0047485	-19.1169	NP_568206.1	RING/FYVE/PHD zinc finger superfamily protein [Arabidopsis thaliana]
UP12_940	4.6657	0.0137075	NP_177852.2	adenine nucleotide alpha hydrolases-domain containing protein kinase [Arabidopsis thaliana]		UP12_20704	0.039817	-18.5462	NP_195189.1	uncharacterized protein [Arabidopsis thaliana]
UP12_12403	4.61392	0.00205542	NP_177287.1	organellar DNA-binding protein 1 [Arabidopsis thaliana]		UP12_17564	0.0200973	-18.1899	NP_200853.1	auxin response factor 4 [Arabidopsis thaliana]
UP12_21363	4.58918	0.0216652	NP_173712.1	heavy-metal-associated domain-containing protein [Arabidopsis thaliana]		UP12_15763	0.00949303	-17.478	AAO19647.1	CAXIP1 protein [Arabidopsis thaliana]
UP12_8325	4.56811	0.0182569	NP_177852.2	adenine nucleotide alpha hydrolases-domain containing protein kinase [Arabidopsis thaliana]		UP12_11894	0.0171368	-17.3675	NP_197409.1	probable E3 ubiquitin-protein ligase LUL3 [Arabidopsis thaliana]
UP12_4771	4.56125	0.0277763	NP_177852.2	adenine nucleotide alpha hydrolases-domain containing protein kinase [Arabidopsis thaliana]		UP12_1036	0.0038819	-17.2741	NP_030435.1	PR-6 proteinase inhibitor family protein [Arabidopsis thaliana]
UP12_7399	4.52501	0.00707306	NP_177852.2	adenine nucleotide alpha hydrolases-domain containing protein kinase [Arabidopsis thaliana]		UP12_7306	0.00435428	-16.795	NP_177852.2	adenine nucleotide alpha hydrolases-domain containing protein kinase [Arabidopsis thaliana]
UP12_11409	4.4698	0.0220846	NP_030435.1	PR-6 proteinase inhibitor family protein [Arabidopsis thaliana]		UP12_4773	0.00148153	-16.3875	NP_177852.2	adenine nucleotide alpha hydrolases-domain containing protein kinase [Arabidopsis thaliana]
UP12_24537	4.46192	0.0280165	NP_001185336.1	protein SWEETIE [Arabidopsis thaliana]		UP12_26743	0.0246417	-16.295	NP_199584.1	Sec14p-like phosphatidylinositol transfer family protein [Arabidopsis thaliana]
UP12_29285	4.35375	0.0128412	NP_001032161.1	S-adenosyl-L-methionine-dependent methyltransferase domain-containing protein [Arabidopsis thaliana]		UP12_7962	0.0144278	-16.0896	NP_177852.2	adenine nucleotide alpha hydrolases-domain containing protein kinase [Arabidopsis thaliana]
UP12_15242	4.33258	0.00581126	NP_177112.1	expansin A1 [Arabidopsis thaliana]		UP12_16538	0.00804895	-16.084	NP_568389.1	regulatory particle triple-A ATPase 6A [Arabidopsis thaliana]
UP12_11801	4.31925	0.00934943	NP_030435.1	PR-6 proteinase inhibitor family protein [Arabidopsis thaliana]		UP12_21522	0.0222941	-16.029	NP_198470.3	putative S9 Tyrosyl aminopeptidase [Arabidopsis thaliana]
UP12_5180	4.31694	0.00838897	NP_177852.2	adenine nucleotide alpha hydrolases-domain containing protein kinase [Arabidopsis thaliana]		UP12_23554	0.00518018	-15.2334	NP_192034.1	WRKY transcription factor 22 [Arabidopsis thaliana]
UP12_9873	4.23698	0.0038819	NP_177852.2	adenine nucleotide alpha hydrolases-domain containing protein kinase [Arabidopsis thaliana]		UP12_16730	0.00523918	-14.5056	NP_568503.1	putative protein phosphatase 2C 73 [Arabidopsis thaliana]
UP12_4025	4.2317	0.0100867	NP_177852.2	adenine nucleotide alpha hydrolases-domain containing protein kinase [Arabidopsis thaliana]		UP12_7926	0.0136733	-14.4273	NP_177852.2	adenine nucleotide alpha hydrolases-domain containing protein kinase [Arabidopsis thaliana]
UP12_8206	4.21684	0.00533559	NP_177852.2	adenine nucleotide alpha hydrolases-domain containing protein kinase [Arabidopsis thaliana]		UP12_22518	0.026523	-14.3663	NP_001185366.1	protein kinase family protein [Arabidopsis thaliana]
UP12_21655	4.14958	0.0111865	NP_198677.1	plant invertase/pectin methylesterase inhibitor superfamily protein [Arabidopsis thaliana]		UP12_25295	0.0233857	-14.3009	NP_568875.2	lactate/malate dehydrogenase family protein [Arabidopsis thaliana]
UP12_8283	4.14749	0.028102	NP_177852.2	adenine nucleotide alpha hydrolases-domain containing protein kinase [Arabidopsis thaliana]		UP12_9267	0.00797748	-14.0026	NP_177852.2	adenine nucleotide alpha hydrolases-domain containing protein kinase [Arabidopsis thaliana]
UP12_23427	4.12918	0.0199402	NP_196442.2	cytochrome P450 superfamily protein [Arabidopsis thaliana]		UP12_26870	0.0262423	-13.9344	NP_849605.1	serine/arginine rich-like protein SR45a [Arabidopsis thaliana]
UP12_18650	4.11455	0.00880012	NP_179943.1	methyl esterase 1 [Arabidopsis thaliana]		UP12_25369	0.0143839	-13.9071	NP_190522.1	transcription factor NTL6 [Arabidopsis thaliana]
UP12_13158	4.10979	0.00580416	NP_171716.1	protein mago nashi [Arabidopsis thaliana]		UP12_21026	0.017715	-13.6864	NP_565701.1	phospholipase A1-Igamma2 [Arabidopsis thaliana]
UP12_7835	4.10901	0.0119281	NP_177852.2	adenine nucleotide alpha hydrolases-domain containing protein kinase [Arabidopsis thaliana]		UP12_8040	0.0047485	-13.6626	NP_177852.2	adenine nucleotide alpha hydrolases-domain containing protein kinase [Arabidopsis thaliana]
UP12_23793	4.10664	0.0222205	NP_201196.1	farnesylcysteine lyase [Arabidopsis thaliana]		UP12_21343	0.0085617	-13.5041	NP_197150.1	putative adipose-regulatory protein (Seipin) [Arabidopsis thaliana]
UP12_9532	4.10002	0.0403973	NP_177852.2	adenine nucleotide alpha hydrolases-domain containing protein kinase [Arabidopsis thaliana]		UP12_25025	0.0229381	-13.3158	NP_193037.1	putative quinone-oxidoreductase-like protein [Arabidopsis thaliana]
UP12_18327	4.09888	0.0410343	NP_173136.1	Ras-related protein RABA1b [Arabidopsis thaliana]		UP12_21725	0.0038819	-13.2501	NP_850290.1	cysteine proteinase-like protein [Arabidopsis thaliana]
UP12_6658	4.09093	0.0162446	NP_177852.2	adenine nucleotide alpha hydrolases-domain containing protein kinase [Arabidopsis thaliana]		UP12_10378	0.0111963	-12.949	NP_030435.1	PR-6 proteinase inhibitor family protein [Arabidopsis thaliana]
UP12_8326	4.09007	0.00533559	NP_177852.2	adenine nucleotide alpha hydrolases-domain containing protein kinase [Arabidopsis thaliana]		UP12_21357	0.00535169	-12.9064	AAM63330.1	NAC domain protein NAC2 [Arabidopsis thaliana]
UP12_28357	4.08152	0.0147901	NP_179497.1	spermidine hydroxycinnamoyl transferase [Arabidopsis thaliana]		UP12_4103	0.00316962	-12.7797	NP_177852.2	adenine nucleotide alpha hydrolases-domain containing protein kinase [Arabidopsis thaliana]
UP12_27892	4.02429	0.0038819	NP_178433.1	WRKY DNA-binding protein 3 [Arabidopsis thaliana]		UP12_25891	0.0335062	-12.7351	NP_179497.1	spermidine hydroxycinnamoyl transferase [Arabidopsis thaliana]
UP12_28688	4.01095	0.0164631	NP_188065.1	NB-ARC domain-containing disease resistance protein [Arabidopsis thaliana]		UP12_17164	0.00229115	-12.7122	NP_196554.1	RNA polymerase II, Rpb4, core protein [Arabidopsis thaliana]
UP12_23837	3.98269	0.0144278	BAF00520.1	uracil phosphoribosyl transferase like protein [Arabidopsis thaliana]		UP12_5381	0.004814	-12.6914	NP_177852.2	adenine nucleotide alpha hydrolases-domain containing protein kinase [Arabidopsis thaliana]
UP12_16471	3.97201	0.0476535	AAR20782.1	At5g12230 [Arabidopsis thaliana]		UP12_3151	0.0225818	-12.6908	NP_177852.2	adenine nucleotide alpha hydrolases-domain containing protein kinase [Arabidopsis thaliana]
UP12_16542	3.97138	0.0277921	NP_187845.1	Nascent polypeptide-associated complex subunit alpha-like protein 1 [Arabidopsis thaliana]		UP12_7163	0.0114668	-12.6237	NP_177852.2	adenine nucleotide alpha hydrolases-domain containing protein kinase [Arabidopsis thaliana]
UP12_13905	3.96611	0.0048922	NP_850878.2	pectinacetylesterase family protein [Arabidopsis thaliana]		UP12_6917	0.0156157	-12.6088	NP_177852.2	adenine nucleotide alpha hydrolases-domain containing protein kinase [Arabidopsis thaliana]
UP12_16323	3.95667	0.00518018	BAH20363.1	AT2G17480 [Arabidopsis thaliana]		UP12_18500	0.0233187	-12.5035	NP_568140.2	putative F1F0-ATPase inhibitor protein [Arabidopsis thaliana]
UP12_19343	3.93907	0.0153548	BAD94354.1	phenylalanine ammonia lyase [Arabidopsis thaliana]		UP12_17867	0.0161374	-12.4466	NP_850925.1	uncharacterized protein [Arabidopsis thaliana]
UP12_24822	3.92647	0.00610664	NP_190461.1	myb domain protein 45 [Arabidopsis thaliana]		UP12_537	0.00610664	-12.3882	NP_177852.2	adenine nucleotide alpha hydrolases-domain containing protein kinase [Arabidopsis thaliana]
UP12_1043	3.91189	0.0200973	NP_030435.1	PR-6 proteinase inhibitor family protein [Arabidopsis thaliana]		UP12_1566	0.0101004	-12.3819	AAL06483.1	AF411793_1 At2g20670/F23N11.1 [Arabidopsis thaliana]
UP12_14109	3.91163	0.00463268	NP_195553.1	expansin-like A2 [Arabidopsis thaliana]		UP12_11895	0.00222748	-12.3094	NP_197409.1	probable E3 ubiquitin-protein ligase LUL3 [Arabidopsis thaliana]
UP12_212	3.90083	0.0187828	NP_194640.1	uncharacterized protein [Arabidopsis thaliana]		UP12_19844	0.0125008	-12.2979	NP_181134.1	uncharacterized protein [Arabidopsis thaliana]
UP12_16916	3.89358	0.0422601	NP_568527.2	DENN (AEX-3) domain-containing protein [Arabidopsis thaliana]		UP12_6198	0.0190992	-12.127	NP_177852.2	adenine nucleotide alpha hydrolases-domain containing protein kinase [Arabidopsis thaliana]
UP12_17161	3.83419	0.0118947	NP_196554.1	RNA polymerase II, Rpb4, core protein [Arabidopsis thaliana]		UP12_1321	0.00766568	-12.1155	NP_175380.2	peroxidase [Arabidopsis thaliana]
UP12_3396	3.82071	0.0375184	NP_177852.2	adenine nucleotide alpha hydrolases-domain containing protein kinase [Arabidopsis thaliana]		UP12_2304	0.00487598	-12.0804	BAH20312.1	AT2G17980 [Arabidopsis thaliana]
UP12_23161	3.81695	0.0102065	NP_567644.1	WRKY DNA-binding protein 31 [Arabidopsis thaliana]		UP12_4633	0.0372591	-11.9226	NP_177852.2	adenine nucleotide alpha hydrolases-domain containing protein kinase [Arabidopsis thaliana]
UP12_22035	3.80912	0.00427365	NP_567729.1	uncharacterized protein [Arabidopsis thaliana]		UP12_22879	0.0103065	-11.8952	NP_175823.1	ubiquitin-like protein ATG12A [Arabidopsis thaliana]
UP12_10002	3.78592	0.0338695	NP_030435.1	PR-6 proteinase inhibitor family protein [Arabidopsis thaliana]		UP12_11583	0.0174599	-11.363	NP_030435.1	PR-6 proteinase inhibitor family protein [Arabidopsis thaliana]
UP12_25168	3.77085	0.0228496	BAH56856.1	AT4G23980 [Arabidopsis thaliana]		UP12_3614	0.00251077	-11.1321	NP_177852.2	adenine nucleotide alpha hydrolases-domain containing protein kinase [Arabidopsis thaliana]
UP12_23733	3.76465	0.0297452	NP_568213.2	potassium transporter 7 [Arabidopsis thaliana]		UP12_22888	0.018488	-11.0803	NP_181401.1	ethanolamine-phosphate cytidylyltransferase [Arabidopsis thaliana]
UP12_12952	3.73332	0.039817	NP_001190499.1	glycine-rich protein [Arabidopsis thaliana]		UP12_20588	0.00736888	-11.0586	O80822.2	PER25_ARATH RecName: Full=Peroxidase 25; Short=Atperox P25; Flags: Precursor_x0001_gi
UP12_16621	3.72891	0.0103065	NP_187598.1	SAUR-like auxin-responsive protein [Arabidopsis thaliana]		UP12_19606	0.00666279	-10.9198	NP_198679.1	probable transmembrane ascorbate ferrireductase 2 [Arabidopsis thaliana]
UP12_16194	3.72723	0.0151696	AAK62661.1	F2G19.31/F2G19.31 [Arabidopsis thaliana]		UP12_2592	0.012932	-10.8836	NP_190763.1	zinc finger CCCH domain-containing protein 46 [Arabidopsis thaliana]
UP12_9139	3.71853	0.012563	NP_177852.2	adenine nucleotide alpha hydrolases-domain containing protein kinase [Arabidopsis thaliana]		UP12_29513	0.0160092	-10.8753	NP_173768.2	proline-rich receptor-like protein kinase PERK12 [Arabidopsis thaliana]
UP12_16899	3.685	0.00427365	AAM61635.1	unknown [Arabidopsis thaliana]		UP12_17086	0.010762	-10.8197	NP_565380.1	Cupredoxin superfamily protein [Arabidopsis thaliana]
UP12_9279	3.68248	0.00533559	NP_177852.2	adenine nucleotide alpha hydrolases-domain containing protein kinase [Arabidopsis thaliana]		UP12_22579	0.0102066	-10.739	BAC42749.1	unknown protein [Arabidopsis thaliana]
UP12_22169	3.65539	0.0298212	NP_182240.1	galactinol synthase 1 [Arabidopsis thaliana]		UP12_28437	0.0186647	-10.5423		B71437 probable resistance gene - Arabidopsis thaliana
UP12_8839	3.62591	0.008601	NP_177852.2	adenine nucleotide alpha hydrolases-domain containing protein kinase [Arabidopsis thaliana]		UP12_14812	0.0112693	-10.4324	NP_177683.1	transcription initiation factor IIF, beta subunit [Arabidopsis thaliana]
UP12_29279	3.60053	0.0150053	ABK28593.1	unknown [Arabidopsis thaliana]		UP12_13160	0.0143739	-10.2313	BAH57280.1	AT1G35710 [Arabidopsis thaliana]
UP12_29221	3.59986	0.0263114	NP_181299.1	transcription factor AS1 [Arabidopsis thaliana]		UP12_8268	0.0133289	-10.0891	NP_177852.2	adenine nucleotide alpha hydrolases-domain containing protein kinase [Arabidopsis thaliana]
UP12_26105	3.59772	0.00533559	AAM65487.1	chlorophyll a/b-binding protein-like [Arabidopsis thaliana]		UP12_4620	0.00205542	-9.92876	NP_177852.2	adenine nucleotide alpha hydrolases-domain containing protein kinase [Arabidopsis thaliana]
UP12_6603	3.59729	0.0497797	NP_177852.2	adenine nucleotide alpha hydrolases-domain containing protein kinase [Arabidopsis thaliana]		UP12_8547	0.0417127	-9.89307	NP_177852.2	adenine nucleotide alpha hydrolases-domain containing protein kinase [Arabidopsis thaliana]
UP12_24635	3.58456	0.0093287	AAD31364.1	putative beta-glucosidase [Arabidopsis thaliana]		UP12_7260	0.00437362	-9.8433	NP_177852.2	adenine nucleotide alpha hydrolases-domain containing protein kinase [Arabidopsis thaliana]
UP12_8244	3.56846	0.0228897	NP_177852.2	adenine nucleotide alpha hydrolases-domain containing protein kinase [Arabidopsis thaliana]		UP12_28526	0.0104158	-9.77484	NP_176755.1	receptor-like serine/threonine-protein kinase SD1-7 [Arabidopsis thaliana]
UP12_352	3.54174	0.0126647	NP_177852.2	adenine nucleotide alpha hydrolases-domain containing protein kinase [Arabidopsis thaliana]		UP12_17540	0.00859859	-9.74052	NP_564507.1	probable carboxylesterase 2 [Arabidopsis thaliana]
UP12_16786	3.51571	0.0144392	NP_850068.1	Sulfite exporter TauE/SafE family protein [Arabidopsis thaliana]		UP12_18599	0.0176002	-9.64126	NP_568818.1	translation initiation factor SUI1 family protein [Arabidopsis thaliana]
UP12_9042	3.49939	0.0445874	NP_177852.2	adenine nucleotide alpha hydrolases-domain containing protein kinase [Arabidopsis thaliana]		UP12_2769	0.00974372	-9.59277	NP_190383.1	aldehyde dehydrogenase 2B4 [Arabidopsis thaliana]
UP12_12365	3.47557	0.0140522	NP_001077478.1	NOT2 / NOT3 / NOT5 family protein [Arabidopsis thaliana]		UP12_21332	0.0163275	-9.47983	BAB11159.1	steroid sulfotransferase-like protein [Arabidopsis thaliana]
UP12_19423	3.45789	0.0298557	NP_177364.2	D-isomer specific 2-hydroxyacid dehydrogenase domain protein ARA [Arabidopsis thaliana]		UP12_22451	0.0124932	-9.42691	AAO64784.1	At3g54830 [Arabidopsis thaliana]
UP12_12379	3.45729	0.00286995	NP_566512.1	regulator of chromosome condensation 1 [Arabidopsis thaliana]		UP12_12490	0.0083078	-9.31352	AAO42102.1	unknown protein [Arabidopsis thaliana]
UP12_23503	3.45528	0.00599587	NP_190742.1	probably inactive leucine-rich repeat receptor-like protein kinase IMK2 [Arabidopsis thaliana]		UP12_18763	0.00787014	-9.29867	AAM63118.1	unknown [Arabidopsis thaliana]
UP12_23928	3.45526	0.0104158	NP_190583.4	uncharacterized protein [Arabidopsis thaliana]		UP12_18349	0.0211219	-9.28829	NP_177128.1	HVA22 homologue C [Arabidopsis thaliana]
UP12_19391	3.45504	0.0141155	NP_190669.1	alpha/beta-Hydrolases superfamily protein [Arabidopsis thaliana]		UP12_4845	0.00858685	-9.13562	NP_177852.2	adenine nucleotide alpha hydrolases-domain containing protein kinase [Arabidopsis thaliana]
UP12_12581	3.4516	0.034189	NP_197199.1	2-alkenal reductase [Arabidopsis thaliana]		UP12_2872	0.00288302	-9.0941	BAB01782.1	unnamed protein product [Arabidopsis thaliana]
UP12_7461	3.44686	0.0127817	NP_177852.2	adenine nucleotide alpha hydrolases-domain containing protein kinase [Arabidopsis thaliana]		UP12_19072	0.0172362	-9.08308	NP_001190455.1	Maf-like protein [Arabidopsis thaliana]
UP12_21986	3.44371	0.0147361	NP_191141.1	Fasciclin-like arabinogalactan family protein [Arabidopsis thaliana]		UP12_22575	0.0383338	-9.06362	BAD94983.1	hypothetical protein [Arabidopsis thaliana]
UP12_15201	3.43125	0.0106835	NP_199368.1	maintenance of ploidy protein MOB1 [Arabidopsis thaliana]		UP12_8313	0.00251077	-9.03677	NP_177852.2	adenine nucleotide alpha hydrolases-domain containing protein kinase [Arabidopsis thaliana]
UP12_29278	3.42811	0.0158039	ABK28593.1	unknown [Arabidopsis thaliana]		UP12_11083	0.0354578	-9.02088	NP_030435.1	PR-6 proteinase inhibitor family protein [Arabidopsis thaliana]
UP12_2243	3.42635	0.0190368	NP_197256.1	HXXXD-type acyl-transferase family protein [Arabidopsis thaliana]		UP12_26248	0.0102066	-8.98351	NP_187272.3	uncharacterized protein [Arabidopsis thaliana]
UP12_23256	3.42267	0.0134614	NP_200901.2	P-loop containing nucleoside triphosphate hydrolases superfamily protein [Arabidopsis thaliana]		UP12_5682	0.00349524	-8.96625	NP_177852.2	adenine nucleotide alpha hydrolases-domain containing protein kinase [Arabidopsis thaliana]
UP12_26713	3.421	0.0109196	NP_188140.1	putative protein kinase [Arabidopsis thaliana]		UP12_19925	0.0100217	-8.93367	NP_567436.1	uncharacterized protein [Arabidopsis thaliana]
UP12_6500	3.41846	0.0240981	NP_177852.2	adenine nucleotide alpha hydrolases-domain containing protein kinase [Arabidopsis thaliana]		UP12_6515	0.0235591	-8.91631	NP_177852.2	adenine nucleotide alpha hydrolases-domain containing protein kinase [Arabidopsis thaliana]
UP12_14869	3.41201	0.035911	NP_199769.1	chaperone DnaJ-domain containing protein [Arabidopsis thaliana]		UP12_3736	0.00286995	-8.89172	NP_177852.2	adenine nucleotide alpha hydrolases-domain containing protein kinase [Arabidopsis thaliana]
UP12_11253	3.40739	0.0105584	NP_030435.1	PR-6 proteinase inhibitor family protein [Arabidopsis thaliana]		UP12_3087	0.00428722	-8.84368	NP_177852.2	adenine nucleotide alpha hydrolases-domain containing protein kinase [Arabidopsis thaliana]
UP12_25477	3.39988	0.0416689	NP_001031352.1	PLATZ transcription factor family protein [Arabidopsis thaliana]		UP12_17737	0.0110315	-8.81112	NP_200227.1	caffeic acid/5-hydroxyferulic acid O-methyltransferase [Arabidopsis thaliana]
UP12_29717	3.391	0.0407823	NP_180148.1	polyketide cyclase/dehydrase and lipid transport superfamily protein [Arabidopsis thaliana]		UP12_27209	0.0327284	-8.71563	NP_178539.2	cation efflux family protein [Arabidopsis thaliana]
UP12_26854	3.38709	0.0123728	NP_189991.2	kinesin motor protein-like protein [Arabidopsis thaliana]		UP12_198	0.0047485	-8.70431	NP_177861.1	glutaredoxin-C3 [Arabidopsis thaliana]
UP12_7913	3.38019	0.0257404	NP_177852.2	adenine nucleotide alpha hydrolases-domain containing protein kinase [Arabidopsis thaliana]		UP12_1452	0.00850361	-8.65586	NP_566036.1	protease inhibitor/seed storage/lipid transfer protein (LTP) family protein [Arabidopsis thaliana]
UP12_15041	3.37493	0.0121408	NP_565178.1	glutathione S-transferase TAU 19 [Arabidopsis thaliana]		UP12_17904	0.00949303	-8.58878	NP_177022.1	ethylene-responsive transcription factor ERF118 [Arabidopsis thaliana]
UP12_22025	3.36986	0.0393892	CAA16685.1	endoxyloglucan tranferase-like protein [Arabidopsis thaliana]		UP12_18400	0.00736888	-8.58406	NP_196513.1	40S ribosomal protein S15-4 [Arabidopsis thaliana]
UP12_13133	3.36733	0.00389145	NP_188425.2	calcium-dependent lipid-binding domain-containing protein [Arabidopsis thaliana]		UP12_25763	0.0270009	-8.48105	BAH57249.1	AT4G19420 [Arabidopsis thaliana]
UP12_26355	3.36454	0.0296711	AAC98459.1	putative ABC transporter [Arabidopsis thaliana]		UP12_3728	0.00497231	-8.41072	NP_177852.2	adenine nucleotide alpha hydrolases-domain containing protein kinase [Arabidopsis thaliana]
UP12_7397	3.36296	0.0474316	NP_177852.2	adenine nucleotide alpha hydrolases-domain containing protein kinase [Arabidopsis thaliana]		UP12_15129	0.0148166	-8.38576	NP_195280.1	WUSCHEL-related homeobox 13 [Arabidopsis thaliana]
UP12_21595	3.34199	0.00610664	NP_849279.1	rhamnogalacturonan II specific xylosyltransferase [Arabidopsis thaliana]		UP12_24899	0.00824591	-8.38528	AAO00777.1	unknown protein [Arabidopsis thaliana]
UP12_10720	3.34094	0.0307007	NP_030435.1	PR-6 proteinase inhibitor family protein [Arabidopsis thaliana]		UP12_14850	0.0138016	-8.33545	NP_178207.1	chaperone protein dnaJ 8 [Arabidopsis thaliana]
UP12_13749	3.33766	0.0156314	AAK91416.1	At1g62020/F8K4_21 [Arabidopsis thaliana]		UP12_17412	0.0257404	-8.28419	NP_187748.1	protein phosphatase 2CA [Arabidopsis thaliana]
UP12_29344	3.33445	0.00853185	NP_196163.1	abscisic acid receptor PYL5 [Arabidopsis thaliana]		UP12_23514	0.0149039	-8.28199	AAL25576.1	At1g34060/F12G12_150 [Arabidopsis thaliana]
UP12_5867	3.3263	0.00711064	NP_177852.2	adenine nucleotide alpha hydrolases-domain containing protein kinase [Arabidopsis thaliana]		UP12_18380	0.0038819	-8.21807	AAM65587.1	unknown [Arabidopsis thaliana]
UP12_2409	3.31939	0.0140707	CAA23069.1	UMP/CMP kinase like protein [Arabidopsis thaliana]		UP12_10499	0.0293416	-8.18996	NP_030435.1	PR-6 proteinase inhibitor family protein [Arabidopsis thaliana]
UP12_23826	3.3011	0.00580416	NP_001190489.1	uncharacterized protein [Arabidopsis thaliana]		UP12_22138	0.00855445	-8.17652	CAB60192.1	putative sigma-like transcription factor [Arabidopsis thaliana]
UP12_15998	3.29762	0.0438027	AAL84929.1	At2g46890/F19D11.17 [Arabidopsis thaliana]		UP12_4113	0.00855445	-8.10395	NP_177852.2	adenine nucleotide alpha hydrolases-domain containing protein kinase [Arabidopsis thaliana]
UP12_8077	3.29641	0.00976189	NP_177852.2	adenine nucleotide alpha hydrolases-domain containing protein kinase [Arabidopsis thaliana]		UP12_7423	0.00581126	-8.0569	NP_177852.2	adenine nucleotide alpha hydrolases-domain containing protein kinase [Arabidopsis thaliana]
UP12_26873	3.29358	0.00976527	NP_193381.1	inositol transporter 4 [Arabidopsis thaliana]		UP12_1550	0.00437362	-7.90435	NP_182192.1	SAUR-like auxin-responsive protein [Arabidopsis thaliana]
UP12_10914	3.28704	0.012563	NP_030435.1	PR-6 proteinase inhibitor family protein [Arabidopsis thaliana]		UP12_21803	0.00428722	-7.87538	BAC42546.1	putative p-nitrophenylphosphatase [Arabidopsis thaliana]
UP12_12628	3.27567	0.014041	NP_181046.1	thioredoxin O1 [Arabidopsis thaliana]		UP12_23553	0.00736888	-7.80777	NP_192034.1	WRKY transcription factor 22 [Arabidopsis thaliana]
UP12_25567	3.27316	0.021477	AAB63628.1	hypothetical protein [Arabidopsis thaliana]		UP12_6266	0.00269827	-7.78713	NP_177852.2	adenine nucleotide alpha hydrolases-domain containing protein kinase [Arabidopsis thaliana]
UP12_22315	3.25859	0.0130854	NP_001032157.1	uncharacterized protein [Arabidopsis thaliana]		UP12_22303	0.0109196	-7.70923	Q9FZ42.1	GRDH1_ARATH RecName: Full=Glucose and ribitol dehydrogenase homolog 1_x0001_gi
UP12_12555	3.25279	0.0166603	NP_001031725.1	RNA recognition motif-containing protein [Arabidopsis thaliana]		UP12_20217	0.0332903	-7.54709	NP_193299.3	uncharacterized protein [Arabidopsis thaliana]
UP12_29532	3.24803	0.0171878	NP_197700.2	nuclear factor Y, subunit B13 [Arabidopsis thaliana]		UP12_766	0.00781636	-7.54405	NP_177852.2	adenine nucleotide alpha hydrolases-domain containing protein kinase [Arabidopsis thaliana]
UP12_10088	3.21472	0.008601	NP_030435.1	PR-6 proteinase inhibitor family protein [Arabidopsis thaliana]		UP12_10996	0.0349713	-7.51149	NP_030435.1	PR-6 proteinase inhibitor family protein [Arabidopsis thaliana]
UP12_2862	3.21447	0.0324721	NP_201451.1	pentatricopeptide repeat-containing protein [Arabidopsis thaliana]		UP12_6176	0.0112115	-7.51039	NP_177852.2	adenine nucleotide alpha hydrolases-domain containing protein kinase [Arabidopsis thaliana]
UP12_17365	3.21116	0.0147518	NP_199268.1	uncharacterized protein [Arabidopsis thaliana]		UP12_7863	0.008601	-7.5029	NP_177852.2	adenine nucleotide alpha hydrolases-domain containing protein kinase [Arabidopsis thaliana]
UP12_8910	3.20169	0.0133289	NP_177852.2	adenine nucleotide alpha hydrolases-domain containing protein kinase [Arabidopsis thaliana]		UP12_3010	0.0298557	-7.5007	NP_177852.2	adenine nucleotide alpha hydrolases-domain containing protein kinase [Arabidopsis thaliana]
UP12_27011	3.19109	0.0172238	CAM12360.1	Z-box binding factor 3 [Arabidopsis thaliana]		UP12_21793	0.0281729	-7.49302	NP_568948.1	pentatricopeptide repeat-containing protein [Arabidopsis thaliana]
UP12_19358	3.18735	0.00809338	BAD94354.1	phenylalanine ammonia lyase [Arabidopsis thaliana]		UP12_11532	0.018848	-7.49282	NP_030435.1	PR-6 proteinase inhibitor family protein [Arabidopsis thaliana]
UP12_22594	3.17454	0.0231384	CAA49173.1	nucleoside diphosphate kinase [Arabidopsis thaliana]		UP12_3078	0.0183412	-7.45235	NP_177852.2	adenine nucleotide alpha hydrolases-domain containing protein kinase [Arabidopsis thaliana]
UP12_16143	3.17165	0.0343906	NP_191551.1	RAB GDP dissociation inhibitor 2 [Arabidopsis thaliana]		UP12_15085	0.0289409	-7.38998	NP_200275.1	histone H2A 1 [Arabidopsis thaliana]
UP12_11077	3.17033	0.0457194	NP_030435.1	PR-6 proteinase inhibitor family protein [Arabidopsis thaliana]		UP12_21548	0.00184784	-7.32012	NP_181973.1	beta glucosidase 15 [Arabidopsis thaliana]
UP12_13350	3.15678	0.00978862	NP_179170.1	calmodulin-like protein 1 [Arabidopsis thaliana]		UP12_22347	0.00389145	-7.3105	NP_001185401.1	zinc finger CCCH domain-containing protein 16 [Arabidopsis thaliana]
UP12_12325	3.14973	0.0372408	NP_177686.1	B-box zinc finger transcription factor BBX21 [Arabidopsis thaliana]		UP12_492	0.00427365	-7.30114	NP_177852.2	adenine nucleotide alpha hydrolases-domain containing protein kinase [Arabidopsis thaliana]
UP12_3193	3.14701	0.0273982	NP_177852.2	adenine nucleotide alpha hydrolases-domain containing protein kinase [Arabidopsis thaliana]		UP12_22144	0.00497231	-7.27471	AAM63846.1	small nuclear ribonucleoprotein, putative [Arabidopsis thaliana]
UP12_23969	3.14569	0.0102198	NP_850353.1	P-loop containing nucleoside triphosphate hydrolases superfamily protein [Arabidopsis thaliana]		UP12_2858	0.0469068	-7.22784	NP_187648.1	glycerol-3-phosphate dehydrogenase SDP6 [Arabidopsis thaliana]
UP12_28320	3.14302	0.019573	CAA72072.1	G14587-6 [Arabidopsis thaliana]		UP12_6246	0.0277461	-7.22363	NP_177852.2	adenine nucleotide alpha hydrolases-domain containing protein kinase [Arabidopsis thaliana]
UP12_20468	3.13728	0.026922	ABN05291.1	ARK3 protein [Arabidopsis thaliana]		UP12_24522	0.00880012	-7.16386	NP_001118525.1	beta glucosidase 17 [Arabidopsis thaliana]
UP12_8043	3.13665	0.00797748	NP_177852.2	adenine nucleotide alpha hydrolases-domain containing protein kinase [Arabidopsis thaliana]		UP12_759	0.00356612	-7.12318	NP_177852.2	adenine nucleotide alpha hydrolases-domain containing protein kinase [Arabidopsis thaliana]
UP12_3148	3.13181	0.00711064	NP_177852.2	adenine nucleotide alpha hydrolases-domain containing protein kinase [Arabidopsis thaliana]		UP12_18822	0.0211219	-7.03455	CAC85344.1	cullin 3a [Arabidopsis thaliana]
UP12_23888	3.13112	0.0227158	NP_196867.1	magnesium chelatase subunit H [Arabidopsis thaliana]		UP12_11328	0.0134591	-6.96261	NP_030435.1	PR-6 proteinase inhibitor family protein [Arabidopsis thaliana]
UP12_21906	3.12961	0.00337054	NP_197191.1	Exostosin family protein [Arabidopsis thaliana]		UP12_18407	0.0101685	-6.95065	NP_196513.1	40S ribosomal protein S15-4 [Arabidopsis thaliana]
UP12_28091	3.12779	0.0302575	NP_181214.1	UDP-glucosyl transferase 73C2 [Arabidopsis thaliana]		UP12_20683	0.0222205	-6.90888	AAG51475.1	AC069471_6 serine carboxypeptidase II, putative [Arabidopsis thaliana]
UP12_5700	3.12637	0.0296074	NP_177852.2	adenine nucleotide alpha hydrolases-domain containing protein kinase [Arabidopsis thaliana]		UP12_1071	0.00666279	-6.8964	NP_030435.1	PR-6 proteinase inhibitor family protein [Arabidopsis thaliana]
UP12_7581	3.12476	0.00761403	NP_177852.2	adenine nucleotide alpha hydrolases-domain containing protein kinase [Arabidopsis thaliana]		UP12_5929	0.0125756	-6.8666	NP_177852.2	adenine nucleotide alpha hydrolases-domain containing protein kinase [Arabidopsis thaliana]
UP12_5864	3.12062	0.00876279	NP_177852.2	adenine nucleotide alpha hydrolases-domain containing protein kinase [Arabidopsis thaliana]		UP12_20156	0.0259071	-6.85817	NP_566522.1	glutaredoxin 4 [Arabidopsis thaliana]
UP12_23080	3.09889	0.00855445	NP_200423.2	uncharacterized protein [Arabidopsis thaliana]		UP12_10490	0.0062472	-6.7484	NP_030435.1	PR-6 proteinase inhibitor family protein [Arabidopsis thaliana]
UP12_1920	3.09792	0.0140707	NP_173393.5	cytochrome P450, family 722, subfamily A, polypeptide 1 [Arabidopsis thaliana]		UP12_9437	0.0083078	-6.74378	NP_177852.2	adenine nucleotide alpha hydrolases-domain containing protein kinase [Arabidopsis thaliana]
UP12_15737	3.09631	0.034967	NP_191415.2	carbon catabolite repressor protein 4-like 1 [Arabidopsis thaliana]		UP12_122	0.00463268	-6.7222	NP_200682.1	nudC domain-containing protein [Arabidopsis thaliana]
UP12_1488	3.09152	0.00766155	NP_200260.1	pinoid-binding protein 1 [Arabidopsis thaliana]		UP12_2276	0.00205542	-6.71366	NP_565684.1	uncharacterized protein [Arabidopsis thaliana]
UP12_18097	3.07613	0.0364483	NP_197746.1	Got1/Sft2-like vescicle transport protein [Arabidopsis thaliana]		UP12_2738	0.00251077	-6.67419	NP_190074.1	pheophorbide A oxygenase [Arabidopsis thaliana]
UP12_13473	3.06519	0.0179453	NP_188659.1	mitochondrial substrate carrier family protein [Arabidopsis thaliana]		UP12_666	0.0186768	-6.65528	NP_177852.2	adenine nucleotide alpha hydrolases-domain containing protein kinase [Arabidopsis thaliana]
UP12_26297	3.05617	0.0176955	CAB38924.1	squalene epoxidase-like protein [Arabidopsis thaliana]		UP12_20854	0.00533559	-6.65051	NP_177605.2	bberellin-regulated protein 6 [Arabidopsis thaliana]
UP12_13705	3.05173	0.0199898	NP_194457.2	Quinone reductase family protein [Arabidopsis thaliana]		UP12_8631	0.00533559	-6.52507	NP_177852.2	adenine nucleotide alpha hydrolases-domain containing protein kinase [Arabidopsis thaliana]
UP12_4024	3.04199	0.0350244	NP_177852.2	adenine nucleotide alpha hydrolases-domain containing protein kinase [Arabidopsis thaliana]		UP12_18788	0.0282149	-6.48755	NP_177070.1	uncharacterized protein [Arabidopsis thaliana]
UP12_22849	3.03898	0.0140265	AAM62737.1	Quinone oxidoreductase-like protein [Arabidopsis thaliana]		UP12_13294	0.00422453	-6.45838	NP_001118885.1	Dof zinc finger protein DOF3.7 [Arabidopsis thaliana]
UP12_27113	3.03891	0.0171434	NP_180463.1	putative leucine-rich repeat protein kinase [Arabidopsis thaliana]		UP12_20691	0.0172238	-6.44464	NP_198157.1	Cytidine/deoxycytidylate deaminase family protein [Arabidopsis thaliana]
UP12_7435	3.032	0.00804604	NP_177852.2	adenine nucleotide alpha hydrolases-domain containing protein kinase [Arabidopsis thaliana]		UP12_8124	0.00876079	-6.43672	NP_177852.2	adenine nucleotide alpha hydrolases-domain containing protein kinase [Arabidopsis thaliana]
UP12_29208	3.02432	0.0117176	NP_191528.1	protein IQ-domain 13 [Arabidopsis thaliana]		UP12_8585	0.00222748	-6.43294	NP_177852.2	adenine nucleotide alpha hydrolases-domain containing protein kinase [Arabidopsis thaliana]
UP12_28598	3.02255	0.0254542	BAE98717.1	hypothetical protein [Arabidopsis thaliana]		UP12_22319	0.00310976	-6.40251	AAM65243.1	putative carboxyl-terminal peptidase [Arabidopsis thaliana]
UP12_22860	3.02219	0.024846	NP_196082.2	7-keto-8-aminopelargonic acid (KAPA) synthase [Arabidopsis thaliana]		UP12_4033	0.0150549	-6.39834	NP_177852.2	adenine nucleotide alpha hydrolases-domain containing protein kinase [Arabidopsis thaliana]
UP12_10620	3.02196	0.0278505	NP_030435.1	PR-6 proteinase inhibitor family protein [Arabidopsis thaliana]		UP12_6512	0.0083078	-6.37614	NP_177852.2	adenine nucleotide alpha hydrolases-domain containing protein kinase [Arabidopsis thaliana]
UP12_9670	3.01436	0.0144451	NP_177852.2	adenine nucleotide alpha hydrolases-domain containing protein kinase [Arabidopsis thaliana]		UP12_26741	0.0228844	-6.33697	CAA72484.1	peroxidase ATP24a [Arabidopsis thaliana]
UP12_29400	3.00929	0.0199153	AAO42227.1	putative strictosidine synthase [Arabidopsis thaliana]		UP12_27328	0.0143268	-6.32976	BAC43460.1	putative cytochrome P450 [Arabidopsis thaliana]
UP12_5699	3.00617	0.0117244	NP_177852.2	adenine nucleotide alpha hydrolases-domain containing protein kinase [Arabidopsis thaliana]		UP12_5123	0.00610664	-6.31708	NP_177852.2	adenine nucleotide alpha hydrolases-domain containing protein kinase [Arabidopsis thaliana]
UP12_22439	3.00132	0.035971	NP_001030750.1	kinesin-like protein KIN12B [Arabidopsis thaliana]		UP12_9505	0.00617795	-6.27849	NP_177852.2	adenine nucleotide alpha hydrolases-domain containing protein kinase [Arabidopsis thaliana]
UP12_10634	2.99978	0.0250861	NP_030435.1	PR-6 proteinase inhibitor family protein [Arabidopsis thaliana]		UP12_28541	0.00746764	-6.27106	BAA21872.1	acidic endochitinase [Arabidopsis thaliana]
UP12_18707	2.99693	0.0476379	NP_194677.1	ATP synthase subunit G protein [Arabidopsis thaliana]		UP12_15669	0.00984534	-6.26315	AAL06483.1	AF411793_1 At2g20670/F23N11.1 [Arabidopsis thaliana]
UP12_26277	2.98608	0.035971	NP_193113.1	cytochrome P450 83A1 [Arabidopsis thaliana]		UP12_15288	0.00427365	-6.23692	NP_196080.1	RNA recognition motif-containing protein [Arabidopsis thaliana]
UP12_14760	2.98469	0.025537	NP_849383.1	transcription factor bHLH104 [Arabidopsis thaliana]		UP12_2347	0.0038819	-6.2227	NP_176498.1	scarecrow-like protein 28 [Arabidopsis thaliana]
UP12_24801	2.97939	0.0156314	BAD94240.1	AX110P like protein [Arabidopsis thaliana]		UP12_21945	0.00205542	-6.20749	AAD12712.1	putative cleavage and polyadenylation specifity factor [Arabidopsis thaliana]
UP12_1157	2.97826	0.0117176	NP_030435.1	PR-6 proteinase inhibitor family protein [Arabidopsis thaliana]		UP12_13128	0.0173422	-6.20681	NP_568271.2	annexin D8 [Arabidopsis thaliana]
UP12_8122	2.97288	0.00877055	NP_177852.2	adenine nucleotide alpha hydrolases-domain containing protein kinase [Arabidopsis thaliana]		UP12_669	0.0038819	-6.20483	NP_177852.2	adenine nucleotide alpha hydrolases-domain containing protein kinase [Arabidopsis thaliana]
UP12_22611	2.96888	0.0257303	ABJ80681.1	acetolactate synthase catalytic subunit [Arabidopsis thaliana]		UP12_23303	0.0148196	-6.18073	CAA18822.1	putative protein [Arabidopsis thaliana]
UP12_12816	2.9683	0.020009	NP_195581.1	1-phosphatidylinositol phosphodiesterase-related protein [Arabidopsis thaliana]		UP12_19223	0.00778049	-6.14649	NP_197483.1	protein EMBRYO DEFECTIVE 2734 [Arabidopsis thaliana]
UP12_22214	2.96371	0.026922	NP_179656.4	protein kinase and Mad3-BUB1-I domain-containing protein [Arabidopsis thaliana]		UP12_18549	0.044665	-6.14419	AAK74013.1	AT3g44110/F26G5_60 [Arabidopsis thaliana]
UP12_7280	2.95843	0.0200246	NP_177852.2	adenine nucleotide alpha hydrolases-domain containing protein kinase [Arabidopsis thaliana]		UP12_10192	0.021398	-6.10893	NP_030435.1	PR-6 proteinase inhibitor family protein [Arabidopsis thaliana]
UP12_12557	2.95839	0.0141649	NP_001031725.1	RNA recognition motif-containing protein [Arabidopsis thaliana]		UP12_3541	0.00427365	-6.08475	NP_177852.2	adenine nucleotide alpha hydrolases-domain containing protein kinase [Arabidopsis thaliana]
UP12_9517	2.95526	0.0156314	NP_177852.2	adenine nucleotide alpha hydrolases-domain containing protein kinase [Arabidopsis thaliana]		UP12_24579	0.010565	-6.0113	NP_175198.1	Lysine histidine transporter-like 8 [Arabidopsis thaliana]
UP12_26279	2.94303	0.0173422	AAD15569.1	putative kinesin heavy chain [Arabidopsis thaliana]		UP12_17801	0.00599587	-5.9928	NP_197745.1	26S proteasome non-ATPase regulatory subunit 14 [Arabidopsis thaliana]
UP12_28933	2.93694	0.00949303	AAL07042.1	unknown protein [Arabidopsis thaliana]		UP12_11703	0.0226332	-5.9563	NP_030435.1	PR-6 proteinase inhibitor family protein [Arabidopsis thaliana]
UP12_26047	2.92898	0.019228	NP_179770.1	ribonucleoside-diphosphate reductase large subunit [Arabidopsis thaliana]		UP12_19926	0.0153548	-5.95117	NP_567436.1	uncharacterized protein [Arabidopsis thaliana]
UP12_7869	2.92423	0.0128917	NP_177852.2	adenine nucleotide alpha hydrolases-domain containing protein kinase [Arabidopsis thaliana]		UP12_20315	0.00718261	-5.94258	NP_974947.1	transcription factor bHLH35 [Arabidopsis thaliana]
UP12_175	2.92219	0.0350213	NP_001078516.1	Histone H3.3 [Arabidopsis thaliana]		UP12_4463	0.0128412	-5.93412	NP_177852.2	adenine nucleotide alpha hydrolases-domain containing protein kinase [Arabidopsis thaliana]
UP12_7623	2.92132	0.023109	NP_177852.2	adenine nucleotide alpha hydrolases-domain containing protein kinase [Arabidopsis thaliana]		UP12_18474	0.00427365	-5.89989	AAM67107.1	transcription co-activator-like protein [Arabidopsis thaliana]
UP12_13935	2.92061	0.0117779	NP_566356.1	probable E3 ubiquitin-protein ligase LOG2 [Arabidopsis thaliana]		UP12_8101	0.00777305	-5.88058	NP_177852.2	adenine nucleotide alpha hydrolases-domain containing protein kinase [Arabidopsis thaliana]
UP12_20697	2.91908	0.00929465	ABS82020.1	TAO1 [Arabidopsis thaliana]		UP12_3647	0.00533559	-5.83434	NP_177852.2	adenine nucleotide alpha hydrolases-domain containing protein kinase [Arabidopsis thaliana]
UP12_20898	2.91834	0.0200771	NP_190383.1	aldehyde dehydrogenase 2B4 [Arabidopsis thaliana]		UP12_5829	0.00671511	-5.79396	NP_177852.2	adenine nucleotide alpha hydrolases-domain containing protein kinase [Arabidopsis thaliana]
UP12_5466	2.91641	0.026356	NP_177852.2	adenine nucleotide alpha hydrolases-domain containing protein kinase [Arabidopsis thaliana]		UP12_11757	0.00674695	-5.7932	NP_030435.1	PR-6 proteinase inhibitor family protein [Arabidopsis thaliana]
UP12_21988	2.91416	0.00581126	NP_191141.1	Fasciclin-like arabinogalactan family protein [Arabidopsis thaliana]		UP12_5986	0.00717877	-5.78699	NP_177852.2	adenine nucleotide alpha hydrolases-domain containing protein kinase [Arabidopsis thaliana]
UP12_22427	2.91246	0.0117779	NP_197256.1	HXXXD-type acyl-transferase family protein [Arabidopsis thaliana]		UP12_28081	0.00855445	-5.75857	NP_174372.1	peroxidase 7 [Arabidopsis thaliana]
UP12_1399	2.91137	0.0264416	NP_181372.1	peroxidase 22 [Arabidopsis thaliana]		UP12_850	0.00511465	-5.72913	NP_177852.2	adenine nucleotide alpha hydrolases-domain containing protein kinase [Arabidopsis thaliana]
UP12_26249	2.89908	0.0197293	NP_187272.3	uncharacterized protein [Arabidopsis thaliana]		UP12_18394	0.0416689	-5.72566	AAM65587.1	unknown [Arabidopsis thaliana]
UP12_21875	2.8962	0.011172	BAH56893.1	AT3G63410 [Arabidopsis thaliana]		UP12_21730	0.021249	-5.72491	NP_563788.1	MOS4-associated complex subunit 5A [Arabidopsis thaliana]
UP12_7460	2.89247	0.0336838	NP_177852.2	adenine nucleotide alpha hydrolases-domain containing protein kinase [Arabidopsis thaliana]		UP12_4538	0.0111996	-5.71586	NP_177852.2	adenine nucleotide alpha hydrolases-domain containing protein kinase [Arabidopsis thaliana]
UP12_23695	2.87696	0.00938995	NP_201087.3	peroxin 14 [Arabidopsis thaliana]		UP12_11224	0.0251032	-5.71179	NP_030435.1	PR-6 proteinase inhibitor family protein [Arabidopsis thaliana]
UP12_6957	2.87581	0.031257	NP_177852.2	adenine nucleotide alpha hydrolases-domain containing protein kinase [Arabidopsis thaliana]		UP12_13405	0.008601	-5.70807	NP_201021.1	peptidoglycan-binding LysM domain-containing protein [Arabidopsis thaliana]
UP12_28601	2.87471	0.0201914	AAK91406.1	AT3g62830/F26K9_260 [Arabidopsis thaliana]		UP12_3310	0.00841937	-5.70213	NP_177852.2	adenine nucleotide alpha hydrolases-domain containing protein kinase [Arabidopsis thaliana]
UP12_25134	2.87236	0.00866199	AAM13225.1	putative flavonol 3-O-glucosyltransferase [Arabidopsis thaliana]		UP12_3760	0.0038819	-5.70054	NP_177852.2	adenine nucleotide alpha hydrolases-domain containing protein kinase [Arabidopsis thaliana]
UP12_14822	2.86998	0.0286953	NP_176267.3	probable aldo-keto reductase 2 [Arabidopsis thaliana]		UP12_15699	0.00560243	-5.69457	NP_001119125.1	aconitate hydratase 1 [Arabidopsis thaliana]
UP12_874	2.86819	0.0211148	NP_177852.2	adenine nucleotide alpha hydrolases-domain containing protein kinase [Arabidopsis thaliana]		UP12_9939	0.00855445	-5.64523	NP_177852.2	adenine nucleotide alpha hydrolases-domain containing protein kinase [Arabidopsis thaliana]
UP12_23716	2.8664	0.0485548	AAF19539.1	AC007190_7 F23N19.16 [Arabidopsis thaliana]		UP12_6779	0.00711064	-5.6404	NP_177852.2	adenine nucleotide alpha hydrolases-domain containing protein kinase [Arabidopsis thaliana]
UP12_21121	2.86047	0.0211274	NP_201348.1	ubiquitin-specific protease 17 [Arabidopsis thaliana]		UP12_21252	0.05	-5.63886	BAH56805.1	AT5G25610 [Arabidopsis thaliana]
UP12_23469	2.86035	0.0381552	NP_176498.1	scarecrow-like protein 28 [Arabidopsis thaliana]		UP12_1198	0.0420544	-5.63817	NP_196153.1	peroxidase 52 [Arabidopsis thaliana]
UP12_4995	2.85569	0.0251684	NP_177852.2	adenine nucleotide alpha hydrolases-domain containing protein kinase [Arabidopsis thaliana]		UP12_20131	0.00610664	-5.63211	NP_191763.3	haloacid dehalogenase-like hydrolase superfamily protein [Arabidopsis thaliana]
UP12_10439	2.85551	0.00463268	NP_030435.1	PR-6 proteinase inhibitor family protein [Arabidopsis thaliana]		UP12_27283	0.00748746	-5.62087	NP_200220.2	DNA mismatch repair protein MutS, type 2 [Arabidopsis thaliana]
UP12_8524	2.85529	0.0405212	NP_177852.2	adenine nucleotide alpha hydrolases-domain containing protein kinase [Arabidopsis thaliana]		UP12_1155	0.0103606	-5.61794	NP_030435.1	PR-6 proteinase inhibitor family protein [Arabidopsis thaliana]
UP12_26195	2.85325	0.0380831	AAM20479.1	unknown protein [Arabidopsis thaliana]		UP12_4697	0.0420317	-5.61763	NP_177852.2	adenine nucleotide alpha hydrolases-domain containing protein kinase [Arabidopsis thaliana]
UP12_17355	2.85124	0.00488146	BAA04870.1	MAP kinase [Arabidopsis thaliana]		UP12_29338	0.008601	-5.57497	NP_564931.1	uncharacterized protein [Arabidopsis thaliana]
UP12_5403	2.85042	0.00934943	NP_177852.2	adenine nucleotide alpha hydrolases-domain containing protein kinase [Arabidopsis thaliana]		UP12_26740	0.0138016	-5.5639	NP_001031985.1	peroxidase 62 [Arabidopsis thaliana]
UP12_11057	2.84857	0.0323637	NP_030435.1	PR-6 proteinase inhibitor family protein [Arabidopsis thaliana]		UP12_15104	0.023109	-5.5375	NP_849747.2	MAGE domain-containing protein [Arabidopsis thaliana]
UP12_9832	2.84853	0.00599587	NP_177852.2	adenine nucleotide alpha hydrolases-domain containing protein kinase [Arabidopsis thaliana]		UP12_14035	0.0203801	-5.52711	NP_176789.1	transmembrane kinase 1 [Arabidopsis thaliana]
UP12_18800	2.84582	0.012563	NP_176789.1	transmembrane kinase 1 [Arabidopsis thaliana]		UP12_16906	0.018488	-5.5264	NP_568527.2	DENN (AEX-3) domain-containing protein [Arabidopsis thaliana]
UP12_16161	2.84527	0.0172238	NP_200094.1	Notchless protein homolog [Arabidopsis thaliana]		UP12_16564	0.0249513	-5.51725	NP_191999.1	calcium-transporting ATPase 2 [Arabidopsis thaliana]
UP12_25654	2.83479	0.0174103	CAB88542.1	putative protein [Arabidopsis thaliana]		UP12_10279	0.00427365	-5.5148	NP_030435.1	PR-6 proteinase inhibitor family protein [Arabidopsis thaliana]
UP12_13372	2.83138	0.00553786	NP_180441.1	histone H4 [Arabidopsis thaliana]		UP12_18162	0.0219908	-5.50899	NP_851114.1	ubiquitin-conjugating enzyme E2 8 [Arabidopsis thaliana]
UP12_7322	2.8234	0.0133229	NP_177852.2	adenine nucleotide alpha hydrolases-domain containing protein kinase [Arabidopsis thaliana]		UP12_18824	0.0079865	-5.4798	CAC85344.1	cullin 3a [Arabidopsis thaliana]
UP12_8061	2.81727	0.00752751	NP_177852.2	adenine nucleotide alpha hydrolases-domain containing protein kinase [Arabidopsis thaliana]		UP12_23417	0.00880012	-5.4753	AAM65337.1	12-oxophytodienoate reductase (OPR1) [Arabidopsis thaliana]
UP12_28552	2.81138	0.0372408	NP_175552.2	putative alcohol dehydrogenase [Arabidopsis thaliana]		UP12_2	0.0038819	-5.47451	NP_192765.1	putative wound-responsive protein [Arabidopsis thaliana]
UP12_21042	2.81087	0.0177958	NP_001190510.1	transcriptional coactivator/pterin dehydratase [Arabidopsis thaliana]		UP12_24290	0.0305811	-5.46625	NP_199704.1	hydroxycinnamoyl-CoA shikimate/quinate hydroxycinnamoyl transferase [Arabidopsis thaliana]
UP12_16044	2.80025	0.00533559	CAB66143.1	12-oxo-phytodienoate reductase [Arabidopsis thaliana]		UP12_27384	0.044541	-5.46528	CAI79646.1	elongator component [Arabidopsis thaliana]
UP12_22981	2.8002	0.00859859	NP_188105.3	uncharacterized protein [Arabidopsis thaliana]		UP12_5182	0.00471811	-5.4258	NP_177852.2	adenine nucleotide alpha hydrolases-domain containing protein kinase [Arabidopsis thaliana]
UP12_8378	2.79989	0.0264744	NP_177852.2	adenine nucleotide alpha hydrolases-domain containing protein kinase [Arabidopsis thaliana]		UP12_328	0.0148196	-5.41424	NP_177852.2	adenine nucleotide alpha hydrolases-domain containing protein kinase [Arabidopsis thaliana]
UP12_10298	2.79198	0.0102065	NP_030435.1	PR-6 proteinase inhibitor family protein [Arabidopsis thaliana]		UP12_27517	0.0350983	-5.4084	NP_201101.2	uncharacterized protein [Arabidopsis thaliana]
UP12_8203	2.79146	0.0359115	NP_177852.2	adenine nucleotide alpha hydrolases-domain containing protein kinase [Arabidopsis thaliana]		UP12_367	0.0266186	-5.40626	NP_177852.2	adenine nucleotide alpha hydrolases-domain containing protein kinase [Arabidopsis thaliana]
UP12_21394	2.78849	0.0405001	NP_171859.1	ELMO/CED-12 family protein [Arabidopsis thaliana]		UP12_6151	0.014041	-5.38582	NP_177852.2	adenine nucleotide alpha hydrolases-domain containing protein kinase [Arabidopsis thaliana]
UP12_12658	2.78485	0.0038819	NP_196705.1	CTC-interacting domain 5 [Arabidopsis thaliana]		UP12_20460	0.0140243	-5.38498	BAB11237.1	unnamed protein product [Arabidopsis thaliana]
UP12_20695	2.78153	0.030401	BAC42985.1	putative microtubule-associated motor [Arabidopsis thaliana]		UP12_24521	0.00984534	-5.37657	NP_001118525.1	beta glucosidase 17 [Arabidopsis thaliana]
UP12_12522	2.77514	0.0079865	AAM65872.1	ferritin subunit, putative [Arabidopsis thaliana]		UP12_2595	0.0105401	-5.37269	NP_174401.1	histidine triad nucleotide-binding 2 protein [Arabidopsis thaliana]
UP12_14499	2.77475	0.0101482	NP_172274.1	protein disulfide isomerase 5-1 [Arabidopsis thaliana]		UP12_11551	0.00437362	-5.30223	NP_030435.1	PR-6 proteinase inhibitor family protein [Arabidopsis thaliana]
UP12_7976	2.76859	0.0251032	NP_177852.2	adenine nucleotide alpha hydrolases-domain containing protein kinase [Arabidopsis thaliana]		UP12_15688	0.0407505	-5.29129	NP_001119125.1	aconitate hydratase 1 [Arabidopsis thaliana]
UP12_21136	2.7676	0.0470679	NP_195338.1	TIR-NBS-LRR class disease resistance protein [Arabidopsis thaliana]		UP12_23243	0.0085617	-5.28635	BAB09318.1	ubiquitin activating enzyme E1-like protein [Arabidopsis thaliana]
UP12_13947	2.76686	0.0346016	NP_188935.1	ADP-ribosylation factor C1 [Arabidopsis thaliana]		UP12_22403	0.0319724	-5.27811	NP_173866.1	putative calcium-binding protein CML25 [Arabidopsis thaliana]
UP12_22564	2.76607	0.0293907	BAB10876.1	polyprotein [Arabidopsis thaliana]		UP12_8490	0.0201333	-5.26194	NP_177852.2	adenine nucleotide alpha hydrolases-domain containing protein kinase [Arabidopsis thaliana]
UP12_12881	2.76354	0.0190309	NP_200477.1	IAA-amino acid hydrolase ILR1-like 2 [Arabidopsis thaliana]		UP12_3289	0.0398681	-5.23889	NP_177852.2	adenine nucleotide alpha hydrolases-domain containing protein kinase [Arabidopsis thaliana]
UP12_11088	2.76095	0.0464743	NP_030435.1	PR-6 proteinase inhibitor family protein [Arabidopsis thaliana]		UP12_6714	0.00926343	-5.17921	NP_177852.2	adenine nucleotide alpha hydrolases-domain containing protein kinase [Arabidopsis thaliana]
UP12_6844	2.75951	0.0200771	NP_177852.2	adenine nucleotide alpha hydrolases-domain containing protein kinase [Arabidopsis thaliana]		UP12_17052	0.0220221	-5.16725	NP_176353.1	putative receptor-like cytoplasmic kinase [Arabidopsis thaliana]
UP12_10447	2.7592	0.0107499	NP_030435.1	PR-6 proteinase inhibitor family protein [Arabidopsis thaliana]		UP12_23244	0.037932	-5.16139	BAB09318.1	ubiquitin activating enzyme E1-like protein [Arabidopsis thaliana]
UP12_15993	2.75515	0.0125631	AAL84929.1	At2g46890/F19D11.17 [Arabidopsis thaliana]		UP12_21519	0.00518018	-5.12379	NP_568722.1	KDEL-tailed cysteine endopeptidase CEP1 [Arabidopsis thaliana]
UP12_12235	2.75086	0.0163811	NP_199596.1	serine/threonine-protein kinase-like protein CCR4 [Arabidopsis thaliana]		UP12_2663	0.028102	-5.12251	NP_174475.1	extra-large GTP-binding protein 3 [Arabidopsis thaliana]
UP12_8764	2.74847	0.0342875	NP_177852.2	adenine nucleotide alpha hydrolases-domain containing protein kinase [Arabidopsis thaliana]		UP12_22190	0.0483591	-5.11754	NP_566244.1	candidate G-protein coupled receptor 2 [Arabidopsis thaliana]
UP12_20941	2.7441	0.0490609	NP_851281.1	transducin/WD40 domain-containing protein [Arabidopsis thaliana]		UP12_18174	0.0070561	-5.10233	NP_181493.1	putative dolichyl-phosphate beta-glucosyltransferase [Arabidopsis thaliana]
UP12_23008	2.74064	0.00812955	NP_187915.1	ABC transporter C family member 3 [Arabidopsis thaliana]		UP12_15713	0.0171878	-5.10078	ACH78246.1	NADH dehydrogenase subunit 4 [Arabidopsis thaliana]
UP12_5815	2.73822	0.014128	NP_177852.2	adenine nucleotide alpha hydrolases-domain containing protein kinase [Arabidopsis thaliana]		UP12_28760	0.0085617	-5.08916	BAH56985.1	AT5G14920 [Arabidopsis thaliana]
UP12_22042	2.73605	0.0038819	CAB51195.1	glucuronosyl transferase-like protein [Arabidopsis thaliana]		UP12_27012	0.0159478	-5.06933	CAM12360.1	Z-box binding factor 3 [Arabidopsis thaliana]
UP12_27560	2.72179	0.0414564	NP_200280.1	probable galacturonosyltransferase 12 [Arabidopsis thaliana]		UP12_10311	0.00760462	-5.0471	NP_030435.1	PR-6 proteinase inhibitor family protein [Arabidopsis thaliana]
UP12_21032	2.71922	0.0137319	NP_199593.2	kinesin-like protein FRA1 [Arabidopsis thaliana]		UP12_399	0.00929465	-5.04588	NP_177852.2	adenine nucleotide alpha hydrolases-domain containing protein kinase [Arabidopsis thaliana]
UP12_25446	2.71864	0.0348508	NP_565462.1	CRS2-associated factor 1 [Arabidopsis thaliana]		UP12_13015	0.0290946	-5.04583	NP_197460.1	uncharacterized protein [Arabidopsis thaliana]
UP12_26356	2.71858	0.0442442	AAC98459.1	putative ABC transporter [Arabidopsis thaliana]		UP12_17965	0.0141	-5.03483	NP_172771.1	GLE1-like protein [Arabidopsis thaliana]
UP12_21949	2.71678	0.0197293	NP_973793.1	calreticulin-3 [Arabidopsis thaliana]		UP12_2720	0.0138657	-5.01876	BAD89855.1	mutant protein of chalcone synthase [Arabidopsis thaliana]
UP12_16664	2.71248	0.0147361	NP_566661.1	RNAse THREE-like protein 2 [Arabidopsis thaliana]		UP12_105	0.0255742	-4.99593	NP_030435.1	PR-6 proteinase inhibitor family protein [Arabidopsis thaliana]
UP12_2361	2.70965	0.0130193	AAP40461.1	unknown protein [Arabidopsis thaliana]		UP12_27845	0.0224113	-4.98292	NP_186859.1	UDP-glycosyltransferase 83A1 [Arabidopsis thaliana]
UP12_15042	2.70923	0.0131015	NP_565178.1	glutathione S-transferase TAU 19 [Arabidopsis thaliana]		UP12_13615	0.0212145	-4.97177	NP_567786.1	major facilitator protein [Arabidopsis thaliana]
UP12_23227	2.70212	0.0106452	NP_188295.2	condensin-2 complex subunit H2 [Arabidopsis thaliana]		UP12_5678	0.0102066	-4.96551	NP_177852.2	adenine nucleotide alpha hydrolases-domain containing protein kinase [Arabidopsis thaliana]
UP12_7484	2.7011	0.045274	NP_177852.2	adenine nucleotide alpha hydrolases-domain containing protein kinase [Arabidopsis thaliana]		UP12_13477	0.00286995	-4.94298	NP_188659.1	mitochondrial substrate carrier family protein [Arabidopsis thaliana]
UP12_22724	2.69738	0.0092624	CAB75932.1	putative protein [Arabidopsis thaliana]		UP12_19396	0.0317507	-4.9388	NP_190669.1	alpha/beta-Hydrolases superfamily protein [Arabidopsis thaliana]
UP12_7141	2.69391	0.00926343	NP_177852.2	adenine nucleotide alpha hydrolases-domain containing protein kinase [Arabidopsis thaliana]		UP12_18638	0.0123467	-4.92826	AAM63330.1	NAC domain protein NAC2 [Arabidopsis thaliana]
UP12_11648	2.6927	0.012563	NP_030435.1	PR-6 proteinase inhibitor family protein [Arabidopsis thaliana]		UP12_20516	0.0296074	-4.92821	NP_565264.1	MLP-like protein 328 [Arabidopsis thaliana]
UP12_14796	2.69166	0.0281681	NP_187867.1	DNA-damage-repair/toleration protein DRT100 [Arabidopsis thaliana]		UP12_15973	0.00581126	-4.92743	NP_176564.1	small nucleolar ribonucleoprotein protein [Arabidopsis thaliana]
UP12_575	2.68665	0.00599587	NP_177852.2	adenine nucleotide alpha hydrolases-domain containing protein kinase [Arabidopsis thaliana]		UP12_3181	0.0127055	-4.92565	NP_177852.2	adenine nucleotide alpha hydrolases-domain containing protein kinase [Arabidopsis thaliana]
UP12_11544	2.68651	0.010228	NP_030435.1	PR-6 proteinase inhibitor family protein [Arabidopsis thaliana]		UP12_8154	0.00653186	-4.91038	NP_177852.2	adenine nucleotide alpha hydrolases-domain containing protein kinase [Arabidopsis thaliana]
UP12_10086	2.68363	0.045474	NP_030435.1	PR-6 proteinase inhibitor family protein [Arabidopsis thaliana]		UP12_10326	0.0040162	-4.90814	NP_030435.1	PR-6 proteinase inhibitor family protein [Arabidopsis thaliana]
UP12_11509	2.68131	0.0321202	NP_030435.1	PR-6 proteinase inhibitor family protein [Arabidopsis thaliana]		UP12_17290	0.0137008	-4.90179	NP_177960.1	9-cis-epoxycarotenoid dioxygenase [Arabidopsis thaliana]
UP12_12705	2.67512	0.046963	AAN72002.1	expressed protein [Arabidopsis thaliana]		UP12_3184	0.00533559	-4.86519	NP_177852.2	adenine nucleotide alpha hydrolases-domain containing protein kinase [Arabidopsis thaliana]
UP12_23591	2.67482	0.0092489	NP_568168.1	ubiquitin-activating enzyme E1 2 [Arabidopsis thaliana]		UP12_1952	0.0100293	-4.86062	AAN65082.1	cysteine proteinase inhibitor, putative 1 [Arabidopsis thaliana]
UP12_9486	2.67418	0.0122369	NP_177852.2	adenine nucleotide alpha hydrolases-domain containing protein kinase [Arabidopsis thaliana]		UP12_21411	0.0166622	-4.85228	NP_180658.3	putative serine/threonine kinase [Arabidopsis thaliana]
UP12_17723	2.67091	0.0074284	AAK68748.1	Unknown protein [Arabidopsis thaliana]		UP12_18732	0.00286995	-4.84815	NP_001118445.1	uncharacterized protein [Arabidopsis thaliana]
UP12_8184	2.67001	0.00978862	NP_177852.2	adenine nucleotide alpha hydrolases-domain containing protein kinase [Arabidopsis thaliana]		UP12_12967	0.0318983	-4.84452	NP_174575.1	plastid ribosomal protein l11 [Arabidopsis thaliana]
UP12_6756	2.66873	0.00771265	NP_177852.2	adenine nucleotide alpha hydrolases-domain containing protein kinase [Arabidopsis thaliana]		UP12_6521	0.0085617	-4.83235	NP_177852.2	adenine nucleotide alpha hydrolases-domain containing protein kinase [Arabidopsis thaliana]
UP12_17840	2.66662	0.0336838	NP_171654.1	putative desiccation-related protein LEA14 [Arabidopsis thaliana]		UP12_26798	0.00809338	-4.82897	NP_195993.1	serine/threonine-protein kinase CTR1 [Arabidopsis thaliana]
UP12_27034	2.66621	0.0289409	NP_001118686.1	DNA topoisomerase 2 [Arabidopsis thaliana]		UP12_4707	0.0367782	-4.82274	NP_177852.2	adenine nucleotide alpha hydrolases-domain containing protein kinase [Arabidopsis thaliana]
UP12_19875	2.66596	0.0271335	NP_196891.1	endoxyloglucan transferase A4 [Arabidopsis thaliana]		UP12_7959	0.00967937	-4.81401	NP_177852.2	adenine nucleotide alpha hydrolases-domain containing protein kinase [Arabidopsis thaliana]
UP12_846	2.66418	0.0085617	NP_177852.2	adenine nucleotide alpha hydrolases-domain containing protein kinase [Arabidopsis thaliana]		UP12_22661	0.0103606	-4.79955	ACJ66732.1	putative ATP-dependent Clp protease proteolytic subunit, partial [Arabidopsis thaliana]
UP12_8568	2.66274	0.0187016	NP_177852.2	adenine nucleotide alpha hydrolases-domain containing protein kinase [Arabidopsis thaliana]		UP12_12511	0.00427365	-4.79364	NP_187124.1	auxin-responsive protein IAA16 [Arabidopsis thaliana]
UP12_28802	2.65999	0.0400327	CAA18216.1	receptor protein kinase-like protein [Arabidopsis thaliana]		UP12_4913	0.0358356	-4.7764	NP_177852.2	adenine nucleotide alpha hydrolases-domain containing protein kinase [Arabidopsis thaliana]
UP12_284	2.65739	0.0339902	NP_194677.1	ATP synthase subunit G protein [Arabidopsis thaliana]		UP12_17626	0.00880012	-4.74548	NP_199159.1	HR-like lesion-inducing protein-like protein [Arabidopsis thaliana]
UP12_9329	2.65584	0.011264	NP_177852.2	adenine nucleotide alpha hydrolases-domain containing protein kinase [Arabidopsis thaliana]		UP12_4783	0.00807202	-4.72382	NP_177852.2	adenine nucleotide alpha hydrolases-domain containing protein kinase [Arabidopsis thaliana]
UP12_16405	2.65455	0.0215774	NP_565788.1	high mobility group B protein 14 [Arabidopsis thaliana]		UP12_26696	0.0100867	-4.7027	NP_189667.1	RING/U-box domain-containing protein [Arabidopsis thaliana]
UP12_14391	2.65013	0.0116691	NP_564656.1	ALA-interacting subunit 3 [Arabidopsis thaliana]		UP12_19696	0.011264	-4.69663	NP_566425.1	cysteine proteinase inhibitor 6 [Arabidopsis thaliana]
UP12_13148	2.64921	0.0115747	NP_196147.1	defective in anther dehiscence1-activating factor [Arabidopsis thaliana]		UP12_21317	0.0387217	-4.68597	NP_199199.1	chlorophyllase 2 [Arabidopsis thaliana]
UP12_1536	2.64739	0.0227995	NP_189674.1	basic leucine-zipper 42 [Arabidopsis thaliana]		UP12_10463	0.00310976	-4.67921	NP_030435.1	PR-6 proteinase inhibitor family protein [Arabidopsis thaliana]
UP12_10632	2.6468	0.0412936	NP_030435.1	PR-6 proteinase inhibitor family protein [Arabidopsis thaliana]		UP12_18897	0.0219664	-4.67619	NP_171820.1	Phenazine biosynthesis PhzC/PhzF protein [Arabidopsis thaliana]
UP12_6637	2.64627	0.0129818	NP_177852.2	adenine nucleotide alpha hydrolases-domain containing protein kinase [Arabidopsis thaliana]		UP12_3199	0.0196378	-4.67275	NP_177852.2	adenine nucleotide alpha hydrolases-domain containing protein kinase [Arabidopsis thaliana]
UP12_27100	2.64619	0.00788171	NP_199730.1	sucrose synthase 2 [Arabidopsis thaliana]		UP12_18231	0.0253903	-4.66586	NP_200269.1	RNA recognition motif-containing protein [Arabidopsis thaliana]
UP12_23970	2.64458	0.0172362	AAL12215.1	trithorax 4 [Arabidopsis thaliana]		UP12_22390	0.0128412	-4.64789	BAD94221.1	subtilisin proteinase like protein [Arabidopsis thaliana]
UP12_27290	2.63924	0.038081	NP_178536.1	GDSL esterase/lipase [Arabidopsis thaliana]		UP12_18923	0.0133289	-4.63721	ABN04816.1	At2g27480 [Arabidopsis thaliana]
UP12_20158	2.63727	0.00523918	NP_566522.1	glutaredoxin 4 [Arabidopsis thaliana]		UP12_17522	0.00809338	-4.62897	NP_199132.1	uncharacterized protein [Arabidopsis thaliana]
UP12_19127	2.63267	0.0448678	NP_199892.1	bidirectional sugar transporter SWEET10 [Arabidopsis thaliana]		UP12_18453	0.0201152	-4.60821	NP_182009.1	uncharacterized protein [Arabidopsis thaliana]
UP12_14631	2.63211	0.0117779	NP_187644.1	transcription initiation factor IIB-2 [Arabidopsis thaliana]		UP12_5153	0.00713479	-4.58054	NP_177852.2	adenine nucleotide alpha hydrolases-domain containing protein kinase [Arabidopsis thaliana]
UP12_5121	2.63083	0.0207507	NP_177852.2	adenine nucleotide alpha hydrolases-domain containing protein kinase [Arabidopsis thaliana]		UP12_13800	0.0139874	-4.5787	NP_850572.1	protein ECT5 [Arabidopsis thaliana]
UP12_27194	2.63064	0.00610664	NP_197256.1	HXXXD-type acyl-transferase family protein [Arabidopsis thaliana]		UP12_24332	0.0221733	-4.57522	BAF01618.1	beta-galactosidase like protein [Arabidopsis thaliana]
UP12_14365	2.62752	0.0123027	AAD14499.1	Hypothetical protein [Arabidopsis thaliana]		UP12_2851	0.0179439	-4.57181	NP_191227.1	Single-stranded nucleic acid binding R3H protein [Arabidopsis thaliana]
UP12_23093	2.62654	0.00518018	NP_001030816.1	transcription factor MYB48 [Arabidopsis thaliana]		UP12_21490	0.0233438	-4.57093	AAK95321.1	AF410335_1 AT5g60490/muf9_140 [Arabidopsis thaliana]
UP12_29615	2.62305	0.00984534	NP_200336.1	IAA carboxylmethyltransferase 1 [Arabidopsis thaliana]		UP12_2143	0.00437362	-4.56826	NP_001030748.1	alpha/beta-Hydrolases superfamily protein [Arabidopsis thaliana]
UP12_25494	2.62053	0.0263099	NP_172700.1	uncharacterized protein [Arabidopsis thaliana]		UP12_17900	0.0161607	-4.56532	NP_177022.1	ethylene-responsive transcription factor ERF118 [Arabidopsis thaliana]
UP12_24492	2.61652	0.00866313	BAC42673.1	putative subtilisin-like protease [Arabidopsis thaliana]		UP12_28542	0.0263225	-4.51206	BAA21874.1	acidic endochitinase [Arabidopsis thaliana]
UP12_8584	2.61591	0.0277763	NP_177852.2	adenine nucleotide alpha hydrolases-domain containing protein kinase [Arabidopsis thaliana]		UP12_20857	0.0188905	-4.50227	BAB01127.1	nodulin MtN21-like protein [Arabidopsis thaliana]
UP12_9643	2.61485	0.0109196	NP_177852.2	adenine nucleotide alpha hydrolases-domain containing protein kinase [Arabidopsis thaliana]		UP12_2043	0.0233438	-4.5007	NP_566738.1	xyloglucan endotransglucosylase/hydrolase protein 16 [Arabidopsis thaliana]
UP12_500	2.61389	0.0470679	NP_177852.2	adenine nucleotide alpha hydrolases-domain containing protein kinase [Arabidopsis thaliana]		UP12_17067	0.00184784	-4.4999	AAM64723.1	unknown [Arabidopsis thaliana]
UP12_17477	2.61294	0.0427654	NP_001118801.1	uncharacterized protein [Arabidopsis thaliana]		UP12_10910	0.028214	-4.49682	NP_030435.1	PR-6 proteinase inhibitor family protein [Arabidopsis thaliana]
UP12_18082	2.61273	0.0437626	NP_565472.1	nucleolar RNA binding protein NOP10 [Arabidopsis thaliana]		UP12_21116	0.00692407	-4.49016	NP_563837.1	phloem protein 2-B15 [Arabidopsis thaliana]
UP12_26872	2.61107	0.0112693	NP_193381.1	inositol transporter 4 [Arabidopsis thaliana]		UP12_7272	0.0451106	-4.48165	NP_177852.2	adenine nucleotide alpha hydrolases-domain containing protein kinase [Arabidopsis thaliana]
UP12_28321	2.60764	0.00667758	NP_193324.1	condensation complex subunit 1 domain-containing protein [Arabidopsis thaliana]		UP12_20452	0.00729703	-4.4782	NP_187819.1	omega-6 fatty acid desaturase [Arabidopsis thaliana]
UP12_17398	2.60708	0.0062354	NP_181540.1	Yippee family putative zinc-binding protein [Arabidopsis thaliana]		UP12_20661	0.014551	-4.47255	NP_187819.1	omega-6 fatty acid desaturase [Arabidopsis thaliana]
UP12_6290	2.6055	0.0493344	NP_177852.2	adenine nucleotide alpha hydrolases-domain containing protein kinase [Arabidopsis thaliana]		UP12_19254	0.00599587	-4.47222	NP_001118331.1	gluconokinase domain-containing protein [Arabidopsis thaliana]
UP12_9518	2.60492	0.0323637	NP_177852.2	adenine nucleotide alpha hydrolases-domain containing protein kinase [Arabidopsis thaliana]		UP12_17109	0.00552402	-4.46802	NP_191346.1	SUMO-conjugating enzyme SCE1 [Arabidopsis thaliana]
UP12_18247	2.60359	0.0103606	NP_199574.1	acyl carrier protein 3 [Arabidopsis thaliana]		UP12_4985	0.00437362	-4.45175	NP_177852.2	adenine nucleotide alpha hydrolases-domain containing protein kinase [Arabidopsis thaliana]
UP12_15136	2.60237	0.0153548	NP_568396.1	RING-box protein 1 [Arabidopsis thaliana]		UP12_10807	0.0238736	-4.42023	NP_030435.1	PR-6 proteinase inhibitor family protein [Arabidopsis thaliana]
UP12_12371	2.60164	0.0452119	NP_566512.1	regulator of chromosome condensation 1 [Arabidopsis thaliana]		UP12_21349	0.0156157	-4.41332	NP_195943.1	uncharacterized protein [Arabidopsis thaliana]
UP12_19809	2.60107	0.018848	NP_196772.1	elongation factor 1-beta 1 [Arabidopsis thaliana]		UP12_16678	0.0120692	-4.41308	NP_189952.1	putative nodulin-like21 protein [Arabidopsis thaliana]
UP12_6538	2.5994	0.0141857	NP_177852.2	adenine nucleotide alpha hydrolases-domain containing protein kinase [Arabidopsis thaliana]		UP12_13940	0.0208413	-4.40497	NP_188935.1	ADP-ribosylation factor C1 [Arabidopsis thaliana]
UP12_16184	2.59839	0.0366293	NP_565369.1	basic secretory protein family protein [Arabidopsis thaliana]		UP12_215	0.00777305	-4.39412	BAA13687.1	AR791 [Arabidopsis thaliana]
UP12_15275	2.59798	0.0101066	NP_178165.2	SNARE-like protein [Arabidopsis thaliana]		UP12_11734	0.0328718	-4.39361	NP_030435.1	PR-6 proteinase inhibitor family protein [Arabidopsis thaliana]
UP12_22212	2.59122	0.0083078	NP_051095.1	ribosomal protein L16 [Arabidopsis thaliana]		UP12_18146	0.0446288	-4.38248	NP_190238.1	ENTH/VHS family protein [Arabidopsis thaliana]
UP12_18218	2.59052	0.027524	NP_187561.1	60S ribosomal protein L35-1 [Arabidopsis thaliana]		UP12_28375	0.033877	-4.38229	NP_001190510.1	transcriptional coactivator/pterin dehydratase [Arabidopsis thaliana]
UP12_25164	2.59021	0.0352982	BAB10895.1	unnamed protein product [Arabidopsis thaliana]		UP12_3478	0.00974372	-4.3779	NP_177852.2	adenine nucleotide alpha hydrolases-domain containing protein kinase [Arabidopsis thaliana]
UP12_9831	2.58528	0.0118947	NP_177852.2	adenine nucleotide alpha hydrolases-domain containing protein kinase [Arabidopsis thaliana]		UP12_20039	0.00787014	-4.37243	NP_181525.2	signal peptidase complex subunit 2 [Arabidopsis thaliana]
UP12_27635	2.58372	0.00939708	AAF16665.1	AC012394_14 putative protein kinase; 59396-62219 [Arabidopsis thaliana]		UP12_19200	0.0420333	-4.36361	NP_173393.5	cytochrome P450, family 722, subfamily A, polypeptide 1 [Arabidopsis thaliana]
UP12_14373	2.58351	0.00947286	NP_181567.3	transducin/WD-40 repeat-containing protein [Arabidopsis thaliana]		UP12_532	0.0083078	-4.35385	NP_177852.2	adenine nucleotide alpha hydrolases-domain containing protein kinase [Arabidopsis thaliana]
UP12_22407	2.58124	0.0174312	AAA32816.1	homeobox protein, partial [Arabidopsis thaliana]		UP12_2450	0.0156099	-4.34963	NP_175129.3	uncharacterized protein [Arabidopsis thaliana]
UP12_29453	2.5804	0.0156099	NP_001117517.1	kinesin-like protein [Arabidopsis thaliana]		UP12_3055	0.00518018	-4.34387	NP_177852.2	adenine nucleotide alpha hydrolases-domain containing protein kinase [Arabidopsis thaliana]
UP12_24386	2.57911	0.0190309	AAF77638.1	AF189212_1 putative c-myb-like transcription factor [Arabidopsis thaliana]		UP12_21849	0.00777305	-4.33249	NP_001154337.1	inositol oxygenase 1 [Arabidopsis thaliana]
UP12_17949	2.57806	0.0220846	NP_179430.1	ADP-ribosylation factor-like protein 2 [Arabidopsis thaliana]		UP12_4695	0.0083078	-4.32312	NP_177852.2	adenine nucleotide alpha hydrolases-domain containing protein kinase [Arabidopsis thaliana]
UP12_15233	2.57711	0.0328718	NP_180889.1	auxin-responsive protein IAA13 [Arabidopsis thaliana]		UP12_20657	0.038333	-4.31608	NP_001078445.1	uncharacterized protein [Arabidopsis thaliana]
UP12_10862	2.57347	0.0326876	NP_030435.1	PR-6 proteinase inhibitor family protein [Arabidopsis thaliana]		UP12_22048	0.0150797	-4.29027	AAM65570.1	nodulin-like protein [Arabidopsis thaliana]
UP12_22521	2.57213	0.0263099	NP_001185366.1	protein kinase family protein [Arabidopsis thaliana]		UP12_27124	0.0244747	-4.27795	NP_849605.1	serine/arginine rich-like protein SR45a [Arabidopsis thaliana]
UP12_6535	2.57212	0.0222941	NP_177852.2	adenine nucleotide alpha hydrolases-domain containing protein kinase [Arabidopsis thaliana]		UP12_11036	0.0165799	-4.26156	NP_030435.1	PR-6 proteinase inhibitor family protein [Arabidopsis thaliana]
UP12_3851	2.57133	0.0101066	NP_177852.2	adenine nucleotide alpha hydrolases-domain containing protein kinase [Arabidopsis thaliana]		UP12_4533	0.0038819	-4.2554	NP_177852.2	adenine nucleotide alpha hydrolases-domain containing protein kinase [Arabidopsis thaliana]
UP12_11910	2.56976	0.012563	NP_565320.1	40S ribosomal protein S17-2 [Arabidopsis thaliana]		UP12_18766	0.0213496	-4.24883	AAM63118.1	unknown [Arabidopsis thaliana]
UP12_24642	2.56889	0.0102066	NP_172191.1	6-phosphofructo-2-kinase/fructose-2,6-bisphosphatase [Arabidopsis thaliana]		UP12_5453	0.0296074	-4.24747	NP_177852.2	adenine nucleotide alpha hydrolases-domain containing protein kinase [Arabidopsis thaliana]
UP12_20117	2.56803	0.0205696	NP_190369.2	uncharacterized protein [Arabidopsis thaliana]		UP12_17946	0.0386647	-4.22512	NP_179430.1	ADP-ribosylation factor-like protein 2 [Arabidopsis thaliana]
UP12_10648	2.56707	0.0265654	NP_030435.1	PR-6 proteinase inhibitor family protein [Arabidopsis thaliana]		UP12_27754	0.0267035	-4.22282	AAK82496.1	At2g43710/F18O19.18 [Arabidopsis thaliana]
UP12_25860	2.56524	0.0139186	NP_190046.2	cyclophilin71 [Arabidopsis thaliana]		UP12_7944	0.0182693	-4.22044	NP_177852.2	adenine nucleotide alpha hydrolases-domain containing protein kinase [Arabidopsis thaliana]
UP12_6158	2.5627	0.0475063	NP_177852.2	adenine nucleotide alpha hydrolases-domain containing protein kinase [Arabidopsis thaliana]		UP12_10313	0.0166622	-4.19414	NP_030435.1	PR-6 proteinase inhibitor family protein [Arabidopsis thaliana]
UP12_15481	2.56171	0.0127686	AAM65385.1	unknown [Arabidopsis thaliana]		UP12_23248	0.0448678	-4.19093	AAL86294.1	putative amino acid or GABA permease [Arabidopsis thaliana]
UP12_17492	2.55877	0.0220912	NP_001078516.1	Histone H3.3 [Arabidopsis thaliana]		UP12_15254	0.00989182	-4.16911	NP_029426.1	SAND family protein [Arabidopsis thaliana]
UP12_27842	2.55787	0.0246815	AAM49801.1	GFA2 [Arabidopsis thaliana]		UP12_22357	0.00927888	-4.16445	NP_001154419.1	RHO guanyl-nucleotide exchange factor 11 [Arabidopsis thaliana]
UP12_29072	2.55613	0.0128531	BAA04830.1	calcium-dependent protein kinase [Arabidopsis thaliana]		UP12_6299	0.0440156	-4.15847	NP_177852.2	adenine nucleotide alpha hydrolases-domain containing protein kinase [Arabidopsis thaliana]
UP12_8948	2.55586	0.0288359	NP_177852.2	adenine nucleotide alpha hydrolases-domain containing protein kinase [Arabidopsis thaliana]		UP12_7893	0.0131344	-4.15822	NP_177852.2	adenine nucleotide alpha hydrolases-domain containing protein kinase [Arabidopsis thaliana]
UP12_29064	2.55485	0.00533559	NP_174013.1	60S ribosomal protein L10-2 [Arabidopsis thaliana]		UP12_7787	0.0062354	-4.15774	NP_177852.2	adenine nucleotide alpha hydrolases-domain containing protein kinase [Arabidopsis thaliana]
UP12_24558	2.55466	0.0157198	NP_187883.2	mitochondrial editing factor 22 [Arabidopsis thaliana]		UP12_13932	0.0137406	-4.15773	NP_566356.1	probable E3 ubiquitin-protein ligase LOG2 [Arabidopsis thaliana]
UP12_28660	2.55215	0.0092624	ACB20515.1	phytoene synthase [Arabidopsis thaliana]		UP12_4197	0.0281681	-4.14664	NP_177852.2	adenine nucleotide alpha hydrolases-domain containing protein kinase [Arabidopsis thaliana]
UP12_22154	2.54494	0.0290946	NP_849510.1	G-box binding factor 1 [Arabidopsis thaliana]		UP12_26751	0.0238736	-4.13527	NP_567775.1	aluminum induced protein with YGL and LRDR motifs [Arabidopsis thaliana]
UP12_8170	2.53887	0.012563	NP_177852.2	adenine nucleotide alpha hydrolases-domain containing protein kinase [Arabidopsis thaliana]		UP12_25413	0.00611514	-4.13015	NP_001190823.1	NADPH--cytochrome P450 reductase 1 [Arabidopsis thaliana]
UP12_14361	2.53769	0.0222941	AAD14499.1	Hypothetical protein [Arabidopsis thaliana]		UP12_18198	0.0212612	-4.12139	NP_200799.1	histone H2B [Arabidopsis thaliana]
UP12_23271	2.53655	0.0139186	NP_181162.2	kinesin family protein [Arabidopsis thaliana]		UP12_22810	0.0311034	-4.11581	AAM64593.1	glutathione transferase, putative [Arabidopsis thaliana]
UP12_13835	2.53397	0.0307751	BAH19894.1	AT5G14420 [Arabidopsis thaliana]		UP12_18156	0.00518018	-4.10903	NP_187240.1	Hydrophobic protein RCI2B [Arabidopsis thaliana]
UP12_15332	2.53221	0.0195607	NP_172250.1	ankyrin repeats-containing protein [Arabidopsis thaliana]		UP12_519	0.0411984	-4.08185	NP_177852.2	adenine nucleotide alpha hydrolases-domain containing protein kinase [Arabidopsis thaliana]
UP12_8107	2.53157	0.0468644	NP_177852.2	adenine nucleotide alpha hydrolases-domain containing protein kinase [Arabidopsis thaliana]		UP12_15079	0.00954909	-4.07895	BAF00328.1	calcium/calmodulin-dependent protein kinase CaMK1 [Arabidopsis thaliana]
UP12_11383	2.52999	0.0144639	NP_030435.1	PR-6 proteinase inhibitor family protein [Arabidopsis thaliana]		UP12_4228	0.00533559	-4.06602	NP_177852.2	adenine nucleotide alpha hydrolases-domain containing protein kinase [Arabidopsis thaliana]
UP12_18882	2.52871	0.017351	NP_172274.1	protein disulfide isomerase 5-1 [Arabidopsis thaliana]		UP12_22159	0.0128984	-4.05472	NP_564159.1	sulfate transporter 1.3 [Arabidopsis thaliana]
UP12_23825	2.52616	0.0344371	CAB10254.1	hypothetical protein [Arabidopsis thaliana]		UP12_18698	0.018848	-4.04962	NP_199708.1	mitochondrial substrate carrier family protein [Arabidopsis thaliana]
UP12_12893	2.52229	0.043767	NP_564948.1	peroxidase 11 [Arabidopsis thaliana]		UP12_18873	0.0375759	-4.04362	NP_566837.1	uncharacterized protein [Arabidopsis thaliana]
UP12_18445	2.51889	0.0413403	NP_180132.1	ATPase, F0/V0 complex, subunit C protein [Arabidopsis thaliana]		UP12_16964	0.0362329	-4.03025	NP_190735.1	patellin-6 [Arabidopsis thaliana]
UP12_9370	2.51714	0.0185321	NP_177852.2	adenine nucleotide alpha hydrolases-domain containing protein kinase [Arabidopsis thaliana]		UP12_1610	0.00841937	-4.03014	NP_171994.1	1-aminocyclopropane-1-carboxylate oxidase [Arabidopsis thaliana]
UP12_12428	2.5105	0.0171439	NP_566065.1	reticulon-like protein B5 [Arabidopsis thaliana]		UP12_16466	0.00784441	-4.02646	NP_181279.1	zinc finger protein ZAT11 [Arabidopsis thaliana]
UP12_24462	2.50947	0.0437949	BAH30341.1	hypothetical protein [Arabidopsis thaliana]		UP12_20091	0.00880012	-3.9874	NP_001189973.1	ABC transporter G family member 21 [Arabidopsis thaliana]
UP12_18958	2.50606	0.00497231	NP_568587.2	omega-hydroxypalmitate O-feruloyl transferase [Arabidopsis thaliana]		UP12_8191	0.0147518	-3.97412	NP_177852.2	adenine nucleotide alpha hydrolases-domain containing protein kinase [Arabidopsis thaliana]
UP12_8252	2.50431	0.0240389	NP_177852.2	adenine nucleotide alpha hydrolases-domain containing protein kinase [Arabidopsis thaliana]		UP12_7330	0.00533559	-3.97139	NP_177852.2	adenine nucleotide alpha hydrolases-domain containing protein kinase [Arabidopsis thaliana]
UP12_5374	2.50238	0.0425692	NP_177852.2	adenine nucleotide alpha hydrolases-domain containing protein kinase [Arabidopsis thaliana]		UP12_2130	0.0172189	-3.96762	NP_567794.1	uncharacterized protein [Arabidopsis thaliana]
UP12_11653	2.50119	0.0242887	NP_030435.1	PR-6 proteinase inhibitor family protein [Arabidopsis thaliana]		UP12_13918	0.00880012	-3.96502	NP_850015.1	dessication responsive protein [Arabidopsis thaliana]
UP12_11110	2.49539	0.0262742	NP_030435.1	PR-6 proteinase inhibitor family protein [Arabidopsis thaliana]		UP12_1935	0.0328644	-3.96383	BAD94354.1	phenylalanine ammonia lyase [Arabidopsis thaliana]
UP12_15034	2.49519	0.0372862	NP_974824.1	Remorin family protein [Arabidopsis thaliana]		UP12_25546	0.0128917	-3.96187	NP_001031886.1	transmembrane amino acid transporter family protein [Arabidopsis thaliana]
UP12_17846	2.49265	0.00684978	NP_171654.1	putative desiccation-related protein LEA14 [Arabidopsis thaliana]		UP12_3294	0.0356638	-3.95035	NP_177852.2	adenine nucleotide alpha hydrolases-domain containing protein kinase [Arabidopsis thaliana]
UP12_23522	2.49212	0.0199986	NP_179397.1	vascular related NAC-domain protein 1 [Arabidopsis thaliana]		UP12_1583	0.0283039	-3.93936	NP_187250.1	leucine-rich repeat family protein [Arabidopsis thaliana]
UP12_26771	2.49184	0.00533559	NP_180238.2	protein kinase PINOID 2 [Arabidopsis thaliana]		UP12_16684	0.0225818	-3.927	NP_187597.2	uncharacterized protein [Arabidopsis thaliana]
UP12_13071	2.48942	0.00855445	AAM66958.1	histone H2B [Arabidopsis thaliana]		UP12_1618	0.0192316	-3.92198	NP_565369.1	basic secretory protein family protein [Arabidopsis thaliana]
UP12_12332	2.48885	0.0393581	NP_177686.1	B-box zinc finger transcription factor BBX21 [Arabidopsis thaliana]		UP12_14927	0.0369455	-3.91117	NP_187762.1	uncharacterized protein [Arabidopsis thaliana]
UP12_14177	2.4863	0.0131131	NP_197617.1	CCR4-associated factor 1B [Arabidopsis thaliana]		UP12_13341	0.0236206	-3.90061	NP_179170.1	calmodulin-like protein 1 [Arabidopsis thaliana]
UP12_26256	2.48445	0.0349117	NP_190576.1	cyclin-D3-3 [Arabidopsis thaliana]		UP12_16550	0.0397035	-3.8969	NP_191999.1	calcium-transporting ATPase 2 [Arabidopsis thaliana]
UP12_3268	2.48392	0.0414707	NP_177852.2	adenine nucleotide alpha hydrolases-domain containing protein kinase [Arabidopsis thaliana]		UP12_2137	0.0161456	-3.88947	BAF01684.1	putative receptor-like protein kinase [Arabidopsis thaliana]
UP12_4732	2.48145	0.0417331	NP_177852.2	adenine nucleotide alpha hydrolases-domain containing protein kinase [Arabidopsis thaliana]		UP12_15555	0.0255198	-3.88808	NP_180503.1	glutathione S-transferase tau 7 [Arabidopsis thaliana]
UP12_23639	2.48012	0.0445222	NP_001117518.1	1,4-dihydroxy-2-naphthoate polyprenyltransferase [Arabidopsis thaliana]		UP12_15884	0.00736888	-3.88465	AAK74044.1	AT5g57120/MUL3_6 [Arabidopsis thaliana]
UP12_22924	2.47999	0.0372827	NP_193688.1	TIR-NBS-LRR class disease resistance protein [Arabidopsis thaliana]		UP12_18694	0.0283664	-3.87659	NP_199708.1	mitochondrial substrate carrier family protein [Arabidopsis thaliana]
UP12_24767	2.47936	0.0213374	NP_200983.1	RmlC-like cupins superfamily protein [Arabidopsis thaliana]		UP12_11363	0.0380833	-3.8666	NP_030435.1	PR-6 proteinase inhibitor family protein [Arabidopsis thaliana]
UP12_10992	2.47745	0.0128496	NP_030435.1	PR-6 proteinase inhibitor family protein [Arabidopsis thaliana]		UP12_21464	0.0367855	-3.86316	NP_190727.1	non-specific lipid-transfer protein 12 [Arabidopsis thaliana]
UP12_9474	2.47368	0.0312899	NP_177852.2	adenine nucleotide alpha hydrolases-domain containing protein kinase [Arabidopsis thaliana]		UP12_25926	0.00671511	-3.85839	AAM65212.1	putative cysteine synthase [Arabidopsis thaliana]
UP12_5308	2.47362	0.0085617	NP_177852.2	adenine nucleotide alpha hydrolases-domain containing protein kinase [Arabidopsis thaliana]		UP12_2559	0.0256277	-3.85599	BAB10319.1	unnamed protein product [Arabidopsis thaliana]
UP12_11851	2.4681	0.0211219	NP_174505.1	uncharacterized protein [Arabidopsis thaliana]		UP12_6514	0.00879232	-3.85578	NP_177852.2	adenine nucleotide alpha hydrolases-domain containing protein kinase [Arabidopsis thaliana]
UP12_13999	2.46551	0.0497821	NP_181372.1	peroxidase 22 [Arabidopsis thaliana]		UP12_22198	0.00666279	-3.85315	NP_564061.1	uncharacterized protein [Arabidopsis thaliana]
UP12_29220	2.46242	0.008601	NP_181299.1	transcription factor AS1 [Arabidopsis thaliana]		UP12_29189	0.017019	-3.84301	NP_567936.5	fatty acyl-CoA reductase CER4 [Arabidopsis thaliana]
UP12_16819	2.46198	0.0159874	NP_194937.1	beta-1,3-N-Acetylglucosaminyltransferase family protein [Arabidopsis thaliana]		UP12_1138	0.0197925	-3.83974	NP_030435.1	PR-6 proteinase inhibitor family protein [Arabidopsis thaliana]
UP12_19910	2.45929	0.0297064	BAB09583.1	CONSTANS-like B-box zinc finger protein-like [Arabidopsis thaliana]		UP12_21163	0.0246417	-3.83831	AAM65756.1	antigen receptor, putative [Arabidopsis thaliana]
UP12_10764	2.45781	0.00804604	NP_030435.1	PR-6 proteinase inhibitor family protein [Arabidopsis thaliana]		UP12_15191	0.0159874	-3.83717	NP_196647.1	CBS domain-containing protein [Arabidopsis thaliana]
UP12_22254	2.45745	0.0179504	AAM62507.1	unknown [Arabidopsis thaliana]		UP12_8307	0.0372591	-3.83498	NP_177852.2	adenine nucleotide alpha hydrolases-domain containing protein kinase [Arabidopsis thaliana]
UP12_10188	2.45743	0.0375837	NP_030435.1	PR-6 proteinase inhibitor family protein [Arabidopsis thaliana]		UP12_21091	0.00983048	-3.80511	BAD94916.1	putative protein [Arabidopsis thaliana]
UP12_20660	2.4554	0.0074284	NP_195925.2	uncharacterized protein [Arabidopsis thaliana]		UP12_3785	0.0180723	-3.79919	NP_177852.2	adenine nucleotide alpha hydrolases-domain containing protein kinase [Arabidopsis thaliana]
UP12_222	2.45375	0.0300115	NP_564061.1	uncharacterized protein [Arabidopsis thaliana]		UP12_15566	0.020729	-3.7974	NP_180364.1	cyclin-dependent kinases regulatory subunit 2 [Arabidopsis thaliana]
UP12_2060	2.44874	0.0428445	NP_176276.1	pentatricopeptide repeat-containing protein [Arabidopsis thaliana]		UP12_26637	0.0140243	-3.79237	NP_200475.1	myo-inositol oxygenase 5 [Arabidopsis thaliana]
UP12_25197	2.44827	0.00760462	NP_179649.2	reticulon-like protein B17 [Arabidopsis thaliana]		UP12_4366	0.00855445	-3.791	NP_177852.2	adenine nucleotide alpha hydrolases-domain containing protein kinase [Arabidopsis thaliana]
UP12_11866	2.44652	0.0257404	NP_194371.2	uncharacterized protein [Arabidopsis thaliana]		UP12_9393	0.00858951	-3.78462	NP_177852.2	adenine nucleotide alpha hydrolases-domain containing protein kinase [Arabidopsis thaliana]
UP12_14308	2.44594	0.037283	NP_176204.1	NAD(P)-linked oxidoreductase superfamily protein [Arabidopsis thaliana]		UP12_19676	0.0424182	-3.77595	AAM62929.1	unknown [Arabidopsis thaliana]
UP12_2969	2.4412	0.0153019	BAE99450.1	hypothetical protein [Arabidopsis thaliana]		UP12_16729	0.0297064	-3.76879	NP_850837.1	UTP--glucose-1-phosphate uridylyltransferase 1 [Arabidopsis thaliana]
UP12_25652	2.44058	0.0196378	NP_566111.1	transducin/WD-40 repeat-containing protein [Arabidopsis thaliana]		UP12_19992	0.0278689	-3.76807	NP_192765.1	putative wound-responsive protein [Arabidopsis thaliana]
UP12_16628	2.4393	0.00497231	NP_187598.1	SAUR-like auxin-responsive protein [Arabidopsis thaliana]		UP12_14780	0.00976724	-3.76757	NP_176277.1	protein HAPLESS 13 [Arabidopsis thaliana]
UP12_27613	2.43743	0.039876	AAC49730.1	aspartic proteinase [Arabidopsis thaliana]		UP12_22022	0.00728359	-3.76539	NP_194878.1	cytochrome P450 83B1 [Arabidopsis thaliana]
UP12_3506	2.43603	0.0165814	NP_177852.2	adenine nucleotide alpha hydrolases-domain containing protein kinase [Arabidopsis thaliana]		UP12_27453	0.014041	-3.75726	NP_180224.1	phospholipase A 2A [Arabidopsis thaliana]
UP12_10405	2.43585	0.0218685	NP_030435.1	PR-6 proteinase inhibitor family protein [Arabidopsis thaliana]		UP12_13945	0.0334672	-3.75259	NP_188935.1	ADP-ribosylation factor C1 [Arabidopsis thaliana]
UP12_24025	2.43472	0.00899412	NP_188918.2	protein NETWORKED 1A [Arabidopsis thaliana]		UP12_20114	0.0367851	-3.75063	NP_190369.2	uncharacterized protein [Arabidopsis thaliana]
UP12_15426	2.43361	0.038333	NP_200827.1	NEDD8-specific protease 1 [Arabidopsis thaliana]		UP12_20085	0.0203347	-3.74475	NP_001154337.1	inositol oxygenase 1 [Arabidopsis thaliana]
UP12_20116	2.43283	0.013762	NP_190369.2	uncharacterized protein [Arabidopsis thaliana]		UP12_1453	0.00552402	-3.73023	AAM63025.1	unknown [Arabidopsis thaliana]
UP12_25269	2.43256	0.0427305	NP_173851.1	HXXXD-type acyl-transferase-like protein [Arabidopsis thaliana]		UP12_3117	0.0198435	-3.72031	NP_177852.2	adenine nucleotide alpha hydrolases-domain containing protein kinase [Arabidopsis thaliana]
UP12_29160	2.43244	0.0459374	BAD94079.1	Nonclathrin coat protein gamma - like protein [Arabidopsis thaliana]		UP12_79	0.00471811	-3.71525	NP_177852.2	adenine nucleotide alpha hydrolases-domain containing protein kinase [Arabidopsis thaliana]
UP12_14754	2.43129	0.0274123	NP_191304.1	uncharacterized protein [Arabidopsis thaliana]		UP12_8641	0.0047485	-3.70731	NP_177852.2	adenine nucleotide alpha hydrolases-domain containing protein kinase [Arabidopsis thaliana]
UP12_20080	2.43001	0.0166622	NP_001154337.1	inositol oxygenase 1 [Arabidopsis thaliana]		UP12_2914	0.0140749	-3.70441	NP_564825.1	uncharacterized protein [Arabidopsis thaliana]
UP12_7036	2.42987	0.0117779	NP_177852.2	adenine nucleotide alpha hydrolases-domain containing protein kinase [Arabidopsis thaliana]		UP12_7729	0.026922	-3.70152	NP_177852.2	adenine nucleotide alpha hydrolases-domain containing protein kinase [Arabidopsis thaliana]
UP12_8389	2.42957	0.0121945	NP_177852.2	adenine nucleotide alpha hydrolases-domain containing protein kinase [Arabidopsis thaliana]		UP12_22164	0.00978051	-3.69131	NP_194922.1	cytochrome P450, family 82, subfamily C, polypeptide 4 [Arabidopsis thaliana]
UP12_27954	2.42868	0.0399381	CAA20193.1	kinesin-related protein katA (fragment) [Arabidopsis thaliana]		UP12_15946	0.0138384	-3.69079	NP_179058.3	CBS and transporter associated domain-containing protein [Arabidopsis thaliana]
UP12_23781	2.42676	0.0276181	AAM61082.1	Alpha-expansin 11 precursor (At-EXP11) (AtEx11) (Ath-ExpAlpha-1.14) [Arabidopsis thaliana]		UP12_21218	0.0200771	-3.68926	NP_195632.1	glucose-1-phosphate adenylyltransferase large subunit 3 [Arabidopsis thaliana]
UP12_6977	2.42627	0.00858685	NP_177852.2	adenine nucleotide alpha hydrolases-domain containing protein kinase [Arabidopsis thaliana]		UP12_192	0.0102065	-3.68845	BAH57285.1	AT5G26850 [Arabidopsis thaliana]
UP12_15209	2.42388	0.0178991	NP_199368.1	maintenance of ploidy protein MOB1 [Arabidopsis thaliana]		UP12_21712	0.0187828	-3.67712	NP_180813.1	cellulose synthase-like protein B4 [Arabidopsis thaliana]
UP12_16051	2.42117	0.024662	CAA67092.1	peroxidase [Arabidopsis thaliana]		UP12_22607	0.0106452	-3.67692	NP_199172.1	acyl transferase/acyl hydrolase/lysophospholipase-like protein [Arabidopsis thaliana]
UP12_19361	2.41704	0.00463268	NP_563851.1	aspartyl protease-like protein [Arabidopsis thaliana]		UP12_24077	0.0128988	-3.6698	BAB02189.1	cytochrome P450 [Arabidopsis thaliana]
UP12_16063	2.41467	0.0187729	NP_196239.1	RNA recognition motif (RRM)-containing protein [Arabidopsis thaliana]		UP12_2013	0.00934943	-3.66737	NP_191763.3	haloacid dehalogenase-like hydrolase superfamily protein [Arabidopsis thaliana]
UP12_14517	2.41358	0.0147361	NP_567530.4	ethylene-responsive transcription factor 1A [Arabidopsis thaliana]		UP12_27947	0.0393892	-3.66641	AAD20392.1	hypothetical protein [Arabidopsis thaliana]
UP12_23138	2.41331	0.0118122	NP_192868.1	peroxidase 39 [Arabidopsis thaliana]		UP12_26906	0.0182569	-3.65616	NP_201358.1	UDP-glycosyltransferase 91B1 [Arabidopsis thaliana]
UP12_16186	2.41326	0.00880012	NP_565369.1	basic secretory protein family protein [Arabidopsis thaliana]		UP12_13560	0.0228897	-3.64878	AAP40393.1	unknown protein [Arabidopsis thaliana]
UP12_9566	2.41141	0.0156099	NP_177852.2	adenine nucleotide alpha hydrolases-domain containing protein kinase [Arabidopsis thaliana]		UP12_22429	0.0133113	-3.64488	NP_197256.1	HXXXD-type acyl-transferase family protein [Arabidopsis thaliana]
UP12_5440	2.41109	0.0154152	NP_177852.2	adenine nucleotide alpha hydrolases-domain containing protein kinase [Arabidopsis thaliana]		UP12_27844	0.00728359	-3.64353	NP_186859.1	UDP-glycosyltransferase 83A1 [Arabidopsis thaliana]
UP12_27101	2.40967	0.0264744	NP_199730.1	sucrose synthase 2 [Arabidopsis thaliana]		UP12_12882	0.030277	-3.64256	NP_200477.1	IAA-amino acid hydrolase ILR1-like 2 [Arabidopsis thaliana]
UP12_17679	2.40565	0.0257088	NP_565962.1	zinc finger CCCH domain-containing protein 30 [Arabidopsis thaliana]		UP12_12098	0.00855445	-3.63998	NP_201324.1	transcription factor TGA1 [Arabidopsis thaliana]
UP12_19543	2.40454	0.0128531	NP_564317.1	uncharacterized protein [Arabidopsis thaliana]		UP12_5095	0.0300827	-3.63401	NP_177852.2	adenine nucleotide alpha hydrolases-domain containing protein kinase [Arabidopsis thaliana]
UP12_8958	2.40353	0.0118382	NP_177852.2	adenine nucleotide alpha hydrolases-domain containing protein kinase [Arabidopsis thaliana]		UP12_9421	0.0105401	-3.63088	NP_177852.2	adenine nucleotide alpha hydrolases-domain containing protein kinase [Arabidopsis thaliana]
UP12_10395	2.40332	0.0062354	NP_030435.1	PR-6 proteinase inhibitor family protein [Arabidopsis thaliana]		UP12_25562	0.0107499	-3.6304	AAG31655.1	PRLI-interacting factor E [Arabidopsis thaliana]
UP12_27834	2.40252	0.0249513	AAG51699.1	AC016972_18 putative dehydrogenase; 57154-58047 [Arabidopsis thaliana]		UP12_26728	0.0497752	-3.63013	NP_001077477.1	histone H4 [Arabidopsis thaliana]
UP12_10817	2.39916	0.0232968	NP_030435.1	PR-6 proteinase inhibitor family protein [Arabidopsis thaliana]		UP12_27177	0.0153548	-3.62784	NP_178332.2	phloem protein 2-B2 [Arabidopsis thaliana]
UP12_26218	2.39789	0.0346954	NP_177024.1	putative nitrite transporter [Arabidopsis thaliana]		UP12_8632	0.0299908	-3.62615	NP_177852.2	adenine nucleotide alpha hydrolases-domain containing protein kinase [Arabidopsis thaliana]
UP12_25055	2.39711	0.0131612	NP_001190897.1	myosin-15 [Arabidopsis thaliana]		UP12_17352	0.0079865	-3.62338	BAA04870.1	MAP kinase [Arabidopsis thaliana]
UP12_24323	2.39441	0.0293069	BAF00721.1	hypothetical protein [Arabidopsis thaliana]		UP12_10243	0.0062472	-3.62243	NP_030435.1	PR-6 proteinase inhibitor family protein [Arabidopsis thaliana]
UP12_2193	2.39345	0.033541	AAM65092.1	protein-methionine-S-oxide reductase [Arabidopsis thaliana]		UP12_14085	0.0240981	-3.61916	NP_565178.1	glutathione S-transferase TAU 19 [Arabidopsis thaliana]
UP12_23510	2.39263	0.0311642	BAD43477.1	unnamed protein product [Arabidopsis thaliana]		UP12_21237	0.0399453	-3.60735	NP_196783.2	las1-like family protein [Arabidopsis thaliana]
UP12_14379	2.39171	0.0366494	NP_181567.3	transducin/WD-40 repeat-containing protein [Arabidopsis thaliana]		UP12_6892	0.0303022	-3.60713	NP_177852.2	adenine nucleotide alpha hydrolases-domain containing protein kinase [Arabidopsis thaliana]
UP12_9806	2.3916	0.0271335	NP_177852.2	adenine nucleotide alpha hydrolases-domain containing protein kinase [Arabidopsis thaliana]		UP12_23717	0.00205542	-3.60507	AAF19539.1	AC007190_7 F23N19.16 [Arabidopsis thaliana]
UP12_23602	2.39128	0.00858951	NP_565291.2	myb domain protein 88 [Arabidopsis thaliana]		UP12_20966	0.0145725	-3.60381	NP_001189794.1	uncharacterized protein [Arabidopsis thaliana]
UP12_15823	2.38996	0.0439976	NP_187250.1	leucine-rich repeat family protein [Arabidopsis thaliana]		UP12_11246	0.00858951	-3.5989	NP_030435.1	PR-6 proteinase inhibitor family protein [Arabidopsis thaliana]
UP12_27597	2.38747	0.0062354	NP_187225.2	ATP-dependent DNA helicase Q-like 1 [Arabidopsis thaliana]		UP12_22602	0.0300115	-3.59603	ADG01682.1	ARK3 [Arabidopsis thaliana]
UP12_21339	2.38747	0.0246692	CAB89366.1	carboxypeptidase-like protein [Arabidopsis thaliana]		UP12_1229	0.0112729	-3.59464	NP_178243.2	uncharacterized protein [Arabidopsis thaliana]
UP12_11482	2.38441	0.00711064	NP_030435.1	PR-6 proteinase inhibitor family protein [Arabidopsis thaliana]		UP12_14367	0.00968529	-3.58537	AAD14499.1	Hypothetical protein [Arabidopsis thaliana]
UP12_2961	2.38392	0.0190309	AAP40502.1	unknown protein [Arabidopsis thaliana]		UP12_17744	0.0307322	-3.58515	NP_196469.1	duplicated SANT DNA-binding domain-containing protein [Arabidopsis thaliana]
UP12_10382	2.38376	0.0338366	NP_030435.1	PR-6 proteinase inhibitor family protein [Arabidopsis thaliana]		UP12_12547	0.0251831	-3.58269	NP_567024.1	Membrane fusion protein Use1 [Arabidopsis thaliana]
UP12_6311	2.38329	0.0452728	NP_177852.2	adenine nucleotide alpha hydrolases-domain containing protein kinase [Arabidopsis thaliana]		UP12_4445	0.0137853	-3.58199	NP_177852.2	adenine nucleotide alpha hydrolases-domain containing protein kinase [Arabidopsis thaliana]
UP12_8983	2.38321	0.0310686	NP_177852.2	adenine nucleotide alpha hydrolases-domain containing protein kinase [Arabidopsis thaliana]		UP12_20110	0.0257404	-3.57762	NP_190369.2	uncharacterized protein [Arabidopsis thaliana]
UP12_20309	2.38221	0.0155145	NP_182079.1	cytochrome P450 76C4 [Arabidopsis thaliana]		UP12_20777	0.00427365	-3.575	NP_565900.1	ATH subfamily protein ATH8 [Arabidopsis thaliana]
UP12_9361	2.38167	0.0240981	NP_177852.2	adenine nucleotide alpha hydrolases-domain containing protein kinase [Arabidopsis thaliana]		UP12_5487	0.0155064	-3.56701	NP_177852.2	adenine nucleotide alpha hydrolases-domain containing protein kinase [Arabidopsis thaliana]
UP12_19156	2.38053	0.0380997	AAF68117.1	AC010793_12 F20B17.17 [Arabidopsis thaliana]		UP12_20235	0.0047485	-3.55862	Q9M9L0.2	APC11_ARATH RecName: Full=Anaphase-promoting complex subunit 11; AltName: Full=Cyclosome subunit 11_x0001_gi
UP12_533	2.37906	0.0296074	NP_177852.2	adenine nucleotide alpha hydrolases-domain containing protein kinase [Arabidopsis thaliana]		UP12_19834	0.0242577	-3.54766	NP_181134.1	uncharacterized protein [Arabidopsis thaliana]
UP12_24348	2.37408	0.00880012	NP_973738.1	squamosa promoter binding protein-like 8 [Arabidopsis thaliana]		UP12_18810	0.00855445	-3.54702	NP_198752.1	EID1-like F-box protein 2 [Arabidopsis thaliana]
UP12_2634	2.37167	0.0171368	BAB11635.1	TMV resistance protein N [Arabidopsis thaliana]		UP12_18263	0.0143056	-3.53969	NP_189184.1	S-adenosylmethionine decarboxylase [Arabidopsis thaliana]
UP12_13807	2.37014	0.0298557	NP_850572.1	protein ECT5 [Arabidopsis thaliana]		UP12_25927	0.00880012	-3.53867	AAM65212.1	putative cysteine synthase [Arabidopsis thaliana]
UP12_2529	2.3694	0.0176587	AAM61398.1	unknown [Arabidopsis thaliana]		UP12_13619	0.010932	-3.52904	NP_567786.1	major facilitator protein [Arabidopsis thaliana]
UP12_14820	2.36931	0.0162446	NP_176267.3	probable aldo-keto reductase 2 [Arabidopsis thaliana]		UP12_29040	0.0419617	-3.52825	NP_194771.1	nodulin MtN21-like transporter family protein [Arabidopsis thaliana]
UP12_29676	2.36903	0.035294	NP_191772.1	L-cysteine desulfhydrase [Arabidopsis thaliana]		UP12_3699	0.00671511	-3.52308	NP_177852.2	adenine nucleotide alpha hydrolases-domain containing protein kinase [Arabidopsis thaliana]
UP12_14829	2.36886	0.00744555	NP_176267.3	probable aldo-keto reductase 2 [Arabidopsis thaliana]		UP12_18505	0.0251831	-3.52117	NP_568140.2	putative F1F0-ATPase inhibitor protein [Arabidopsis thaliana]
UP12_27339	2.3674	0.039876	AAG51409.1	AC009465_9 unknown protein; 15342-13483 [Arabidopsis thaliana]		UP12_9497	0.0392873	-3.51788	NP_177852.2	adenine nucleotide alpha hydrolases-domain containing protein kinase [Arabidopsis thaliana]
UP12_13585	2.36721	0.0148465	NP_849597.1	basic helix-loop-helix domain-containing protein [Arabidopsis thaliana]		UP12_26606	0.0192746	-3.51374	NP_189622.1	methyl esterase 11 [Arabidopsis thaliana]
UP12_8096	2.36664	0.0174599	NP_177852.2	adenine nucleotide alpha hydrolases-domain containing protein kinase [Arabidopsis thaliana]		UP12_21311	0.0157262	-3.5126	BAD94933.1	hypothetical protein [Arabidopsis thaliana]
UP12_27018	2.3665	0.0129917	NP_186824.1	ankyrin repeat-containing protein [Arabidopsis thaliana]		UP12_11850	0.0479791	-3.49952	NP_174505.1	uncharacterized protein [Arabidopsis thaliana]
UP12_22290	2.3643	0.0497124	CAA72488.1	peroxidase ATP27a [Arabidopsis thaliana]		UP12_18705	0.013762	-3.4986	NP_194677.1	ATP synthase subunit G protein [Arabidopsis thaliana]
UP12_26500	2.36253	0.0264213	NP_173485.1	cyclin-B2-3 [Arabidopsis thaliana]		UP12_5657	0.0427654	-3.49805	NP_177852.2	adenine nucleotide alpha hydrolases-domain containing protein kinase [Arabidopsis thaliana]
UP12_1711	2.35852	0.0307226	NP_564126.1	xylem cysteine proteinase 2 [Arabidopsis thaliana]		UP12_12544	0.0261748	-3.496	NP_567024.1	Membrane fusion protein Use1 [Arabidopsis thaliana]
UP12_6811	2.35758	0.014041	NP_177852.2	adenine nucleotide alpha hydrolases-domain containing protein kinase [Arabidopsis thaliana]		UP12_22412	0.0116886	-3.49331	AAM61216.1	glutamine cyclotransferase precursor-like protein [Arabidopsis thaliana]
UP12_13830	2.3574	0.00427365	BAH19894.1	AT5G14420 [Arabidopsis thaliana]		UP12_11493	0.0102065	-3.47912	NP_030435.1	PR-6 proteinase inhibitor family protein [Arabidopsis thaliana]
UP12_6908	2.35491	0.00947675	NP_177852.2	adenine nucleotide alpha hydrolases-domain containing protein kinase [Arabidopsis thaliana]		UP12_393	0.0256552	-3.47415	NP_177852.2	adenine nucleotide alpha hydrolases-domain containing protein kinase [Arabidopsis thaliana]
UP12_24944	2.35371	0.0143739	NP_200231.1	transducin/WD40 domain-containing protein [Arabidopsis thaliana]		UP12_63	0.0420846	-3.47147	NP_177852.2	adenine nucleotide alpha hydrolases-domain containing protein kinase [Arabidopsis thaliana]
UP12_16056	2.34814	0.00777305	CAA67092.1	peroxidase [Arabidopsis thaliana]		UP12_21458	0.0439757	-3.46495	BAF00962.1	protein kinase like protein [Arabidopsis thaliana]
UP12_26069	2.34683	0.0452447	BAD95247.1	rhodanese like protein [Arabidopsis thaliana]		UP12_3844	0.00855445	-3.46447	NP_177852.2	adenine nucleotide alpha hydrolases-domain containing protein kinase [Arabidopsis thaliana]
UP12_9096	2.34638	0.0148163	NP_177852.2	adenine nucleotide alpha hydrolases-domain containing protein kinase [Arabidopsis thaliana]		UP12_27998	0.00929465	-3.46403	NP_190318.1	asparagine synthetase [glutamine-hydrolyzing
UP12_7395	2.34499	0.0154152	NP_177852.2	adenine nucleotide alpha hydrolases-domain containing protein kinase [Arabidopsis thaliana]		UP12_25877	0.0231657	-3.46049	AAN31820.1	putative cysteine proteinase AALP [Arabidopsis thaliana]
UP12_29707	2.34432	0.036162	BAA94982.1	unnamed protein product [Arabidopsis thaliana]		UP12_12036	0.0247274	-3.45532	AAC62208.1	putative ethylene receptor [Arabidopsis thaliana]
UP12_22828	2.34416	0.0171857	NP_564059.1	plasmodesmata callose-binding protein 3 [Arabidopsis thaliana]		UP12_21515	0.00684978	-3.45469	NP_195607.2	B-box type zinc finger-containing protein [Arabidopsis thaliana]
UP12_12731	2.34374	0.0283664	NP_187538.1	glutathione S-transferase TAU 8 [Arabidopsis thaliana]		UP12_6024	0.00752751	-3.45249	NP_177852.2	adenine nucleotide alpha hydrolases-domain containing protein kinase [Arabidopsis thaliana]
UP12_18229	2.34329	0.0495671	CAB38286.1	putative protein [Arabidopsis thaliana]		UP12_20430	0.0415435	-3.44907	NP_198727.1	germin-like protein subfamily 1 member 14 [Arabidopsis thaliana]
UP12_1454	2.34274	0.0130574	NP_180180.3	uncharacterized protein [Arabidopsis thaliana]		UP12_18166	0.012563	-3.44244	NP_851114.1	ubiquitin-conjugating enzyme E2 8 [Arabidopsis thaliana]
UP12_29468	2.34269	0.00533559	NP_974264.1	phytochromobilin:ferredoxin oxidoreductase [Arabidopsis thaliana]		UP12_2886	0.0140243	-3.44123	BAB10547.1	unnamed protein product [Arabidopsis thaliana]
UP12_23502	2.34083	0.0128237	NP_190742.1	probably inactive leucine-rich repeat receptor-like protein kinase IMK2 [Arabidopsis thaliana]		UP12_27740	0.0085617	-3.43888	NP_001031401.1	serine carboxypeptidase-like 11 [Arabidopsis thaliana]
UP12_27806	2.33912	0.0311762	NP_199593.2	kinesin-like protein FRA1 [Arabidopsis thaliana]		UP12_24076	0.00929409	-3.4384	NP_680111.1	cytochrome P450 71A21 [Arabidopsis thaliana]
UP12_23722	2.33827	0.0211219	NP_191371.1	transcription factor BZIP61 [Arabidopsis thaliana]		UP12_20895	0.00533559	-3.4381	CAB71000.1	putative protein [Arabidopsis thaliana]
UP12_8249	2.3378	0.00778049	NP_177852.2	adenine nucleotide alpha hydrolases-domain containing protein kinase [Arabidopsis thaliana]		UP12_4376	0.0146912	-3.42913	NP_177852.2	adenine nucleotide alpha hydrolases-domain containing protein kinase [Arabidopsis thaliana]
UP12_2206	2.33778	0.0329893	CAA72613.1	hypothetical protein [Arabidopsis thaliana]		UP12_16440	0.0329278	-3.4176	NP_190741.1	saposin B domain-containing protein [Arabidopsis thaliana]
UP12_27279	2.33673	0.0128531	NP_172690.1	NAC domain-containing protein 7 [Arabidopsis thaliana]		UP12_17899	0.0420333	-3.41481	NP_176367.1	Sulfite exporter TauE/SafE family protein [Arabidopsis thaliana]
UP12_26763	2.33668	0.0292825	NP_181610.1	Nucleic acid-binding, OB-fold-like protein [Arabidopsis thaliana]		UP12_5976	0.00859859	-3.40979	NP_177852.2	adenine nucleotide alpha hydrolases-domain containing protein kinase [Arabidopsis thaliana]
UP12_27742	2.33606	0.0481824	CAA18463.1	putative protein [Arabidopsis thaliana]		UP12_7820	0.0105082	-3.40961	NP_177852.2	adenine nucleotide alpha hydrolases-domain containing protein kinase [Arabidopsis thaliana]
UP12_4093	2.33555	0.0118777	NP_177852.2	adenine nucleotide alpha hydrolases-domain containing protein kinase [Arabidopsis thaliana]		UP12_8972	0.00778049	-3.40491	NP_177852.2	adenine nucleotide alpha hydrolases-domain containing protein kinase [Arabidopsis thaliana]
UP12_25526	2.33424	0.0472943	BAF00898.1	hypothetical protein [Arabidopsis thaliana]		UP12_18110	0.036853	-3.40413	NP_192721.1	uncharacterized protein [Arabidopsis thaliana]
UP12_23493	2.33376	0.0334672	BAD95089.1	putative pyrophosphate-dependent phosphofructokinase alpha subunit [Arabidopsis thaliana]		UP12_18308	0.0174438	-3.40408	NP_187818.1	actin-11 [Arabidopsis thaliana]
UP12_10320	2.33307	0.0260855	NP_030435.1	PR-6 proteinase inhibitor family protein [Arabidopsis thaliana]		UP12_22167	0.0101309	-3.40326	NP_566411.2	tetraspanin6 [Arabidopsis thaliana]
UP12_5059	2.33223	0.0133289	NP_177852.2	adenine nucleotide alpha hydrolases-domain containing protein kinase [Arabidopsis thaliana]		UP12_12600	0.00575756	-3.40205	NP_566864.1	putative membrane lipoprotein [Arabidopsis thaliana]
UP12_29216	2.32913	0.00804604	NP_188806.1	MATE efflux family protein [Arabidopsis thaliana]		UP12_18054	0.0286513	-3.40127	NP_974917.1	uncharacterized protein [Arabidopsis thaliana]
UP12_3846	2.32894	0.00599587	NP_177852.2	adenine nucleotide alpha hydrolases-domain containing protein kinase [Arabidopsis thaliana]		UP12_17140	0.0259375	-3.39718	NP_195118.1	putative protein phosphatase 2C 63 [Arabidopsis thaliana]
UP12_25379	2.32753	0.0346954	NP_001117220.2	AAA-type ATPase family protein [Arabidopsis thaliana]		UP12_22423	0.0378197	-3.39657	NP_198396.1	uncharacterized protein [Arabidopsis thaliana]
UP12_10017	2.32434	0.0175569	NP_030435.1	PR-6 proteinase inhibitor family protein [Arabidopsis thaliana]		UP12_26597	0.00653186	-3.39352	AAF78410.1	AC009273_16 ESTs gb
UP12_11382	2.32261	0.039876	NP_030435.1	PR-6 proteinase inhibitor family protein [Arabidopsis thaliana]		UP12_8433	0.0245513	-3.3912	NP_177852.2	adenine nucleotide alpha hydrolases-domain containing protein kinase [Arabidopsis thaliana]
UP12_27585	2.3211	0.0316564	NP_177411.1	IQ-domain 8 protein [Arabidopsis thaliana]		UP12_26200	0.0414465	-3.38777	NP_193901.1	uncharacterized protein [Arabidopsis thaliana]
UP12_19600	2.32053	0.00876079	NP_198679.1	probable transmembrane ascorbate ferrireductase 2 [Arabidopsis thaliana]		UP12_245	0.0258504	-3.38511	NP_175129.3	uncharacterized protein [Arabidopsis thaliana]
UP12_16149	2.31823	0.0225862	NP_191551.1	RAB GDP dissociation inhibitor 2 [Arabidopsis thaliana]		UP12_12019	0.0105584	-3.37678	NP_564813.1	glutathione peroxidase 8 [Arabidopsis thaliana]
UP12_21643	2.31612	0.0142036	NP_171809.1	pentatricopeptide repeat-containing protein [Arabidopsis thaliana]		UP12_20370	0.0302081	-3.37533	NP_974062.1	LisH and RanBPM domain-containing protein [Arabidopsis thaliana]
UP12_16099	2.31274	0.0141155	NP_850570.2	cysteine proteinase inhibitor 6 [Arabidopsis thaliana]		UP12_29297	0.0164048	-3.37421	NP_181567.3	transducin/WD-40 repeat-containing protein [Arabidopsis thaliana]
UP12_23926	2.31093	0.0313962	NP_173290.4	ATP binding microtubule motor family protein [Arabidopsis thaliana]		UP12_15256	0.0128237	-3.36996	NP_029426.1	SAND family protein [Arabidopsis thaliana]
UP12_7895	2.30656	0.021577	NP_177852.2	adenine nucleotide alpha hydrolases-domain containing protein kinase [Arabidopsis thaliana]		UP12_19348	0.0430162	-3.3691	BAD94354.1	phenylalanine ammonia lyase [Arabidopsis thaliana]
UP12_7058	2.30286	0.00934943	NP_177852.2	adenine nucleotide alpha hydrolases-domain containing protein kinase [Arabidopsis thaliana]		UP12_21525	0.0047485	-3.36331	AAM65672.1	4-coumarate-CoA ligase-like protein [Arabidopsis thaliana]
UP12_18397	2.30185	0.0108317	AAM65587.1	unknown [Arabidopsis thaliana]		UP12_11775	0.0233857	-3.3585	NP_030435.1	PR-6 proteinase inhibitor family protein [Arabidopsis thaliana]
UP12_14766	2.29916	0.0460535	NP_849383.1	transcription factor bHLH104 [Arabidopsis thaliana]		UP12_23539	0.0109877	-3.35545	NP_564447.1	uncharacterized protein [Arabidopsis thaliana]
UP12_10547	2.2981	0.0185321	NP_030435.1	PR-6 proteinase inhibitor family protein [Arabidopsis thaliana]		UP12_19442	0.0175119	-3.35154	NP_190649.1	uncharacterized protein [Arabidopsis thaliana]
UP12_14976	2.29742	0.0143064	NP_195061.1	Tic22-like family protein [Arabidopsis thaliana]		UP12_29048	0.0281681	-3.35005	NP_174397.2	K+ uptake permease 10 [Arabidopsis thaliana]
UP12_516	2.29664	0.00533559	NP_177852.2	adenine nucleotide alpha hydrolases-domain containing protein kinase [Arabidopsis thaliana]		UP12_17727	0.0233438	-3.34845	AAK68748.1	Unknown protein [Arabidopsis thaliana]
UP12_7703	2.29586	0.0173422	NP_177852.2	adenine nucleotide alpha hydrolases-domain containing protein kinase [Arabidopsis thaliana]		UP12_17657	0.0237204	-3.34286	NP_178103.1	30S ribosomal protein S17 [Arabidopsis thaliana]
UP12_685	2.29541	0.039876	NP_177852.2	adenine nucleotide alpha hydrolases-domain containing protein kinase [Arabidopsis thaliana]		UP12_16802	0.00821502	-3.34263	NP_196729.1	uncharacterized protein [Arabidopsis thaliana]
UP12_10946	2.29489	0.0177311	NP_030435.1	PR-6 proteinase inhibitor family protein [Arabidopsis thaliana]		UP12_12489	0.0128496	-3.34118	NP_195131.1	putative caffeoyl-CoA O-methyltransferase [Arabidopsis thaliana]
UP12_2619	2.29475	0.00436684	NP_191946.1	cytochrome P450 86A2 [Arabidopsis thaliana]		UP12_5846	0.0047485	-3.33949	NP_177852.2	adenine nucleotide alpha hydrolases-domain containing protein kinase [Arabidopsis thaliana]
UP12_28212	2.29183	0.00899227	NP_177879.3	tubulin-tyrosine ligase [Arabidopsis thaliana]		UP12_12392	0.0349603	-3.33922	NP_568723.1	kelch repeat-containing protein [Arabidopsis thaliana]
UP12_14999	2.28969	0.0296074	NP_197940.2	uncharacterized protein [Arabidopsis thaliana]		UP12_1312	0.0293873	-3.33714	NP_568271.2	annexin D8 [Arabidopsis thaliana]
UP12_20932	2.28928	0.0246417	NP_189000.1	ribonucleoside-diphosphate reductase small chain A [Arabidopsis thaliana]		UP12_8759	0.0152078	-3.33707	NP_177852.2	adenine nucleotide alpha hydrolases-domain containing protein kinase [Arabidopsis thaliana]
UP12_3106	2.2892	0.0197925	NP_177852.2	adenine nucleotide alpha hydrolases-domain containing protein kinase [Arabidopsis thaliana]		UP12_18077	0.0298557	-3.33669	NP_173893.1	anthranilate synthase beta subunit 1 [Arabidopsis thaliana]
UP12_29514	2.28875	0.0128531	AAM61623.1	mitochondrial carrier protein, putative [Arabidopsis thaliana]		UP12_4045	0.0182137	-3.32109	NP_177852.2	adenine nucleotide alpha hydrolases-domain containing protein kinase [Arabidopsis thaliana]
UP12_2442	2.2877	0.0296074	NP_196582.2	ARM-repeat/tetratricopeptide repeat-like protein [Arabidopsis thaliana]		UP12_20914	0.0252203	-3.31788	NP_190880.1	vacuolar protein-sorting-associated protein 37-1 [Arabidopsis thaliana]
UP12_15682	2.28749	0.0117779	NP_001119125.1	aconitate hydratase 1 [Arabidopsis thaliana]		UP12_22787	0.0359442	-3.30874	NP_197146.1	pentatricopeptide repeat-containing protein [Arabidopsis thaliana]
UP12_25870	2.28457	0.0144392	BAF01776.1	laccase (diphenol oxidase)-like protein [Arabidopsis thaliana]		UP12_28459	0.0354726	-3.30702	NP_190192.1	small GTP-binding protein ARA3 [Arabidopsis thaliana]
UP12_8826	2.28283	0.0371407	NP_177852.2	adenine nucleotide alpha hydrolases-domain containing protein kinase [Arabidopsis thaliana]		UP12_22234	0.0201333	-3.30596	NP_001185277.1	protein DWD hypersensitive to ABA 3 [Arabidopsis thaliana]
UP12_12374	2.28261	0.0209625	NP_566512.1	regulator of chromosome condensation 1 [Arabidopsis thaliana]		UP12_25108	0.0307647	-3.30136	NP_186859.1	UDP-glycosyltransferase 83A1 [Arabidopsis thaliana]
UP12_6160	2.28252	0.0143056	NP_177852.2	adenine nucleotide alpha hydrolases-domain containing protein kinase [Arabidopsis thaliana]		UP12_18717	0.0229113	-3.2803	NP_564061.1	uncharacterized protein [Arabidopsis thaliana]
UP12_4495	2.28063	0.0219483	NP_177852.2	adenine nucleotide alpha hydrolases-domain containing protein kinase [Arabidopsis thaliana]		UP12_19302	0.0201333	-3.27715	AAL36413.1	putative peptide transporter protein [Arabidopsis thaliana]
UP12_8301	2.28001	0.0263985	NP_177852.2	adenine nucleotide alpha hydrolases-domain containing protein kinase [Arabidopsis thaliana]		UP12_5413	0.0440473	-3.27386	NP_177852.2	adenine nucleotide alpha hydrolases-domain containing protein kinase [Arabidopsis thaliana]
UP12_18450	2.27904	0.0447481	NP_182009.1	uncharacterized protein [Arabidopsis thaliana]		UP12_17334	0.0300115	-3.26902	NP_190841.1	putative ubiquinol-cytochrome c reductase subunit 9 [Arabidopsis thaliana]
UP12_10967	2.2786	0.0118122	NP_030435.1	PR-6 proteinase inhibitor family protein [Arabidopsis thaliana]		UP12_1770	0.00777305	-3.2667	NP_186859.1	UDP-glycosyltransferase 83A1 [Arabidopsis thaliana]
UP12_23923	2.27831	0.0317763	BAB10944.1	DNA polymerase alpha 1 [Arabidopsis thaliana]		UP12_395	0.0180871	-3.26512	NP_177852.2	adenine nucleotide alpha hydrolases-domain containing protein kinase [Arabidopsis thaliana]
UP12_14376	2.27748	0.0313094	NP_181567.3	transducin/WD-40 repeat-containing protein [Arabidopsis thaliana]		UP12_13794	0.039876	-3.26338	NP_566924.1	uncharacterized protein [Arabidopsis thaliana]
UP12_28128	2.27727	0.0124932	BAH20376.1	AT5G13630 [Arabidopsis thaliana]		UP12_19608	0.0483716	-3.25151	NP_198679.1	probable transmembrane ascorbate ferrireductase 2 [Arabidopsis thaliana]
UP12_3236	2.27693	0.0300438	NP_177852.2	adenine nucleotide alpha hydrolases-domain containing protein kinase [Arabidopsis thaliana]		UP12_14926	0.0100217	-3.24785	NP_187762.1	uncharacterized protein [Arabidopsis thaliana]
UP12_10555	2.27378	0.0375184	NP_030435.1	PR-6 proteinase inhibitor family protein [Arabidopsis thaliana]		UP12_20974	0.0484259	-3.24305	NP_182064.1	brassinosteroid metabolic pathway protein BEN1 [Arabidopsis thaliana]
UP12_10924	2.27271	0.0200156	NP_030435.1	PR-6 proteinase inhibitor family protein [Arabidopsis thaliana]		UP12_17489	0.0182693	-3.24293	NP_001078516.1	Histone H3.3 [Arabidopsis thaliana]
UP12_13000	2.27226	0.024658	NP_190071.1	serine/threonine kinase 23 [Arabidopsis thaliana]		UP12_19434	0.035911	-3.24173	NP_188086.1	cytochrome P450, family 72, subfamily A, polypeptide 14 [Arabidopsis thaliana]
UP12_13873	2.26989	0.047698	NP_564515.1	uncharacterized protein [Arabidopsis thaliana]		UP12_2008	0.0128412	-3.23943	NP_001154337.1	inositol oxygenase 1 [Arabidopsis thaliana]
UP12_13432	2.26881	0.00657485	AAM65335.1	unknown [Arabidopsis thaliana]		UP12_10400	0.0474316	-3.23925	NP_030435.1	PR-6 proteinase inhibitor family protein [Arabidopsis thaliana]
UP12_18955	2.26767	0.00599587	NP_568587.2	omega-hydroxypalmitate O-feruloyl transferase [Arabidopsis thaliana]		UP12_20855	0.00711064	-3.23883	NP_196225.1	putative tropine dehydrogenase [Arabidopsis thaliana]
UP12_23374	2.26568	0.0142036	NP_200810.1	laccase 17 [Arabidopsis thaliana]		UP12_3961	0.00552402	-3.23815	NP_177852.2	adenine nucleotide alpha hydrolases-domain containing protein kinase [Arabidopsis thaliana]
UP12_16357	2.2602	0.0298557	BAD95438.1	hypothetical protein [Arabidopsis thaliana]		UP12_18485	0.0109104	-3.23487	NP_194443.1	protein translation factor SUI1-1 [Arabidopsis thaliana]
UP12_5188	2.25989	0.037932	NP_177852.2	adenine nucleotide alpha hydrolases-domain containing protein kinase [Arabidopsis thaliana]		UP12_15476	0.023109	-3.22158	NP_187207.1	60S ribosomal protein L22-2 [Arabidopsis thaliana]
UP12_15364	2.2594	0.0268025	NP_189674.1	basic leucine-zipper 42 [Arabidopsis thaliana]		UP12_25342	0.0319523	-3.22078	AAL24156.1	AT5g38200/MXA21_90 [Arabidopsis thaliana]
UP12_9509	2.25858	0.0195756	NP_177852.2	adenine nucleotide alpha hydrolases-domain containing protein kinase [Arabidopsis thaliana]		UP12_14328	0.0366494	-3.21834	NP_564336.1	double-stranded DNA-binding protein [Arabidopsis thaliana]
UP12_11647	2.25803	0.0338899	NP_030435.1	PR-6 proteinase inhibitor family protein [Arabidopsis thaliana]		UP12_21400	0.0222626	-3.20735	NP_192092.1	ABC transporter B family member 5 [Arabidopsis thaliana]
UP12_17633	2.25783	0.0119672	NP_177958.1	glutathione S-transferase TAU 20 [Arabidopsis thaliana]		UP12_28112	0.0246417	-3.20288	NP_201491.1	CC-NBS-LRR class disease resistance protein [Arabidopsis thaliana]
UP12_827	2.25599	0.0222671	NP_177852.2	adenine nucleotide alpha hydrolases-domain containing protein kinase [Arabidopsis thaliana]		UP12_23619	0.0427801	-3.20139	CAA18752.1	putative protein [Arabidopsis thaliana]
UP12_20050	2.25493	0.0300567	AAN72063.1	t-complex polypeptide 1 homologue [Arabidopsis thaliana]		UP12_1551	0.0126608	-3.19926	NP_182192.1	SAUR-like auxin-responsive protein [Arabidopsis thaliana]
UP12_13704	2.25344	0.0201933	NP_194457.2	Quinone reductase family protein [Arabidopsis thaliana]		UP12_10199	0.0151335	-3.19465	NP_030435.1	PR-6 proteinase inhibitor family protein [Arabidopsis thaliana]
UP12_23829	2.2534	0.0277098	AAG60145.1	AC074360_10 copper amine oxidase, putative [Arabidopsis thaliana]		UP12_29652	0.0047485	-3.19406	NP_194878.1	cytochrome P450 83B1 [Arabidopsis thaliana]
UP12_23492	2.25192	0.0251032	BAD95089.1	putative pyrophosphate-dependent phosphofructokinase alpha subunit [Arabidopsis thaliana]		UP12_4750	0.0286357	-3.18574	NP_177852.2	adenine nucleotide alpha hydrolases-domain containing protein kinase [Arabidopsis thaliana]
UP12_10968	2.24865	0.0458864	NP_030435.1	PR-6 proteinase inhibitor family protein [Arabidopsis thaliana]		UP12_3370	0.0357616	-3.17114	NP_177852.2	adenine nucleotide alpha hydrolases-domain containing protein kinase [Arabidopsis thaliana]
UP12_24787	2.24749	0.0376931	BAF02195.1	putative receptor kinase [Arabidopsis thaliana]		UP12_18032	0.0341553	-3.16133	NP_175278.1	uncharacterized protein [Arabidopsis thaliana]
UP12_5579	2.24693	0.032032	NP_177852.2	adenine nucleotide alpha hydrolases-domain containing protein kinase [Arabidopsis thaliana]		UP12_376	0.0343425	-3.15432	NP_177852.2	adenine nucleotide alpha hydrolases-domain containing protein kinase [Arabidopsis thaliana]
UP12_5243	2.2449	0.0124573	NP_177852.2	adenine nucleotide alpha hydrolases-domain containing protein kinase [Arabidopsis thaliana]		UP12_5260	0.0376821	-3.15141	NP_177852.2	adenine nucleotide alpha hydrolases-domain containing protein kinase [Arabidopsis thaliana]
UP12_26887	2.24358	0.00880012	NP_199482.1	protein TORNADO 2 [Arabidopsis thaliana]		UP12_8133	0.0164048	-3.14983	NP_177852.2	adenine nucleotide alpha hydrolases-domain containing protein kinase [Arabidopsis thaliana]
UP12_15834	2.24102	0.0254809	NP_187250.1	leucine-rich repeat family protein [Arabidopsis thaliana]		UP12_2844	0.0298557	-3.12404	NP_172428.1	phytochrome A [Arabidopsis thaliana]
UP12_28242	2.23821	0.0383531	NP_173427.1	cytomatrix protein-like protein [Arabidopsis thaliana]		UP12_19322	0.0250425	-3.11616	NP_567886.1	60S ribosomal protein L39-1 [Arabidopsis thaliana]
UP12_20045	2.23656	0.0125008	AAS49043.1	At1g28410 [Arabidopsis thaliana]		UP12_6052	0.0393156	-3.11518	NP_177852.2	adenine nucleotide alpha hydrolases-domain containing protein kinase [Arabidopsis thaliana]
UP12_23079	2.23643	0.0222053	NP_200423.2	uncharacterized protein [Arabidopsis thaliana]		UP12_2934	0.0109104	-3.11345	NP_564931.1	uncharacterized protein [Arabidopsis thaliana]
UP12_28104	2.23603	0.0160703	NP_187298.1	GNS1/SUR4 membrane protein family [Arabidopsis thaliana]		UP12_17927	0.0123783	-3.10942	NP_186978.1	uncharacterized protein [Arabidopsis thaliana]
UP12_17180	2.23256	0.0431384	NP_188424.2	translocon at the outer membrane of chloroplasts 64-III [Arabidopsis thaliana]		UP12_18836	0.0144616	-3.1094	NP_193119.1	chaperone protein dnaJ 20 [Arabidopsis thaliana]
UP12_13434	2.2321	0.00286995	AAM65335.1	unknown [Arabidopsis thaliana]		UP12_18216	0.0186831	-3.10797	NP_187561.1	60S ribosomal protein L35-1 [Arabidopsis thaliana]
UP12_29117	2.22852	0.0420846	AAM53300.1	putative phosphatidylinositol-4-phosphate 5-kinase [Arabidopsis thaliana]		UP12_9400	0.0124932	-3.10506	NP_177852.2	adenine nucleotide alpha hydrolases-domain containing protein kinase [Arabidopsis thaliana]
UP12_24590	2.22821	0.0306335	NP_173915.2	zinc finger protein CONSTANS-LIKE 16 [Arabidopsis thaliana]		UP12_26416	0.0196873	-3.09713	AAM63650.1	putative acetone-cyanohydrin lyase [Arabidopsis thaliana]
UP12_10020	2.22471	0.0260546	NP_030435.1	PR-6 proteinase inhibitor family protein [Arabidopsis thaliana]		UP12_16993	0.0201836	-3.09116	NP_565600.1	uncharacterized protein [Arabidopsis thaliana]
UP12_6587	2.22208	0.0141312	NP_177852.2	adenine nucleotide alpha hydrolases-domain containing protein kinase [Arabidopsis thaliana]		UP12_24040	0.0144278	-3.08356	AAM15096.1	putative prolylcarboxypeptidase [Arabidopsis thaliana]
UP12_21109	2.22162	0.0117176	NP_193165.7	alpha/beta-hydrolase family protein [Arabidopsis thaliana]		UP12_6465	0.0450612	-3.08059	NP_177852.2	adenine nucleotide alpha hydrolases-domain containing protein kinase [Arabidopsis thaliana]
UP12_21213	2.22027	0.0125008	NP_197784.2	alpha-humulene/(-)-(E)-beta-caryophyllene synthase [Arabidopsis thaliana]		UP12_2670	0.0154208	-3.08008	NP_178358.1	homeobox protein 21 [Arabidopsis thaliana]
UP12_17598	2.22001	0.0187081	NP_197179.2	myb domain protein 9 [Arabidopsis thaliana]		UP12_19882	0.0298375	-3.07584	NP_188801.2	putative peptidyl-prolyl cis-trans isomerase FKBP42 [Arabidopsis thaliana]
UP12_8219	2.21784	0.00876079	NP_177852.2	adenine nucleotide alpha hydrolases-domain containing protein kinase [Arabidopsis thaliana]		UP12_3374	0.0126292	-3.07508	NP_177852.2	adenine nucleotide alpha hydrolases-domain containing protein kinase [Arabidopsis thaliana]
UP12_12383	2.21652	0.0221875	NP_174202.1	50S ribosomal protein L34 [Arabidopsis thaliana]		UP12_2117	0.00757311	-3.07327	NP_567835.1	CFIM-25-like protein [Arabidopsis thaliana]
UP12_8902	2.21605	0.0289282	NP_177852.2	adenine nucleotide alpha hydrolases-domain containing protein kinase [Arabidopsis thaliana]		UP12_8105	0.0484252	-3.0691	NP_177852.2	adenine nucleotide alpha hydrolases-domain containing protein kinase [Arabidopsis thaliana]
UP12_3924	2.21554	0.0474316	NP_177852.2	adenine nucleotide alpha hydrolases-domain containing protein kinase [Arabidopsis thaliana]		UP12_20413	0.0251032	-3.06223	NP_182192.1	SAUR-like auxin-responsive protein [Arabidopsis thaliana]
UP12_18492	2.21547	0.0109367	NP_565415.1	AP-1 complex subunit sigma-1 [Arabidopsis thaliana]		UP12_16504	0.0144278	-3.05801	NP_186796.1	homeobox-leucine zipper protein HAT5 [Arabidopsis thaliana]
UP12_8046	2.21525	0.039876	NP_177852.2	adenine nucleotide alpha hydrolases-domain containing protein kinase [Arabidopsis thaliana]		UP12_20448	0.012563	-3.05535	NP_001119059.1	uncharacterized protein [Arabidopsis thaliana]
UP12_7658	2.2151	0.0119281	NP_177852.2	adenine nucleotide alpha hydrolases-domain containing protein kinase [Arabidopsis thaliana]		UP12_6576	0.0361724	-3.05464	NP_177852.2	adenine nucleotide alpha hydrolases-domain containing protein kinase [Arabidopsis thaliana]
UP12_23651	2.21306	0.0331006	BAE98529.1	quinone reductase-like protein [Arabidopsis thaliana]		UP12_6196	0.0399453	-3.05157	NP_177852.2	adenine nucleotide alpha hydrolases-domain containing protein kinase [Arabidopsis thaliana]
UP12_18272	2.213	0.013762	NP_194912.1	early nodulin-like protein 15 [Arabidopsis thaliana]		UP12_10726	0.0119281	-3.04648	NP_030435.1	PR-6 proteinase inhibitor family protein [Arabidopsis thaliana]
UP12_25706	2.21271	0.0416689	NP_189910.2	ARID/BRIGHT DNA-binding domain-containing protein [Arabidopsis thaliana]		UP12_21952	0.0280377	-3.04638	BAH19953.1	AT1G53310 [Arabidopsis thaliana]
UP12_12408	2.21092	0.0244943	NP_177287.1	organellar DNA-binding protein 1 [Arabidopsis thaliana]		UP12_7456	0.0298989	-3.04631	NP_177852.2	adenine nucleotide alpha hydrolases-domain containing protein kinase [Arabidopsis thaliana]
UP12_14743	2.20737	0.0307226	NP_178239.1	uncharacterized protein [Arabidopsis thaliana]		UP12_20451	0.00486479	-3.04525	NP_197966.1	early nodulin-related protein [Arabidopsis thaliana]
UP12_12760	2.20736	0.0474316	NP_564621.1	uncharacterized protein [Arabidopsis thaliana]		UP12_13977	0.0140243	-3.04471	NP_177374.1	tyrosine-sulfated glycopeptide receptor 1 [Arabidopsis thaliana]
UP12_11108	2.20655	0.0387434	NP_030435.1	PR-6 proteinase inhibitor family protein [Arabidopsis thaliana]		UP12_22922	0.0358356	-3.04238	NP_173055.1	heat shock protein 70B [Arabidopsis thaliana]
UP12_18997	2.20652	0.0164048	NP_191293.1	DnaJ/Hsp40 domain-containing protein [Arabidopsis thaliana]		UP12_5073	0.0038819	-3.04002	NP_177852.2	adenine nucleotide alpha hydrolases-domain containing protein kinase [Arabidopsis thaliana]
UP12_19674	2.20463	0.025537	AAM62929.1	unknown [Arabidopsis thaliana]		UP12_25547	0.00617795	-3.03779	NP_189538.2	transmembrane amino acid transporter family protein [Arabidopsis thaliana]
UP12_28865	2.20446	0.0124113	NP_193208.2	protein PEAPOD2 [Arabidopsis thaliana]		UP12_2257	0.0209625	-3.03761	NP_180257.3	gravitropism defective 2 [Arabidopsis thaliana]
UP12_25623	2.20424	0.0453962	NP_175823.1	ubiquitin-like protein ATG12A [Arabidopsis thaliana]		UP12_19290	0.0138384	-3.0376	NP_175822.1	uncharacterized protein [Arabidopsis thaliana]
UP12_1783	2.20398	0.0137306	NP_199887.2	Heavy-metal-associated domain-containing protein [Arabidopsis thaliana]		UP12_20461	0.00286995	-3.03608	NP_564805.1	homeobox protein knotted-1-like 7 [Arabidopsis thaliana]
UP12_20225	2.20168	0.0497568	NP_193299.3	uncharacterized protein [Arabidopsis thaliana]		UP12_20209	0.021577	-3.03462	NP_001154280.1	core-2/I-branching beta-1,6-N-acetylglucosaminyltransferase family protein [Arabidopsis thaliana]
UP12_26405	2.20116	0.0293158	CAB81601.1	putative protein [Arabidopsis thaliana]		UP12_18071	0.0151418	-3.02868	NP_173893.1	anthranilate synthase beta subunit 1 [Arabidopsis thaliana]
UP12_7005	2.19952	0.0207507	NP_177852.2	adenine nucleotide alpha hydrolases-domain containing protein kinase [Arabidopsis thaliana]		UP12_19779	0.02327	-3.02823	NP_191427.1	multiprotein-bridging factor 1b [Arabidopsis thaliana]
UP12_5952	2.19902	0.0102066	NP_177852.2	adenine nucleotide alpha hydrolases-domain containing protein kinase [Arabidopsis thaliana]		UP12_7136	0.00520201	-3.02777	NP_177852.2	adenine nucleotide alpha hydrolases-domain containing protein kinase [Arabidopsis thaliana]
UP12_18999	2.1954	0.0272686	NP_191293.1	DnaJ/Hsp40 domain-containing protein [Arabidopsis thaliana]		UP12_4598	0.012563	-3.0226	NP_177852.2	adenine nucleotide alpha hydrolases-domain containing protein kinase [Arabidopsis thaliana]
UP12_26834	2.19444	0.00581126	NP_198552.1	uncharacterized protein [Arabidopsis thaliana]		UP12_27452	0.0256252	-3.02072	NP_001078506.1	patatin-related phospholipase A [Arabidopsis thaliana]
UP12_22112	2.19178	0.0393398	NP_850461.1	protein CCA1 [Arabidopsis thaliana]		UP12_2648	0.0047485	-3.01715	NP_001030748.1	alpha/beta-Hydrolases superfamily protein [Arabidopsis thaliana]
UP12_13194	2.1917	0.0173327	NP_192586.1	uncharacterized protein [Arabidopsis thaliana]		UP12_21977	0.0488321	-3.01698	NP_085495.1	NADH dehydrogenase subunit 6 [Arabidopsis thaliana]
UP12_14971	2.19104	0.010228	NP_195061.1	Tic22-like family protein [Arabidopsis thaliana]		UP12_19480	0.0102505	-3.01073	NP_195189.1	uncharacterized protein [Arabidopsis thaliana]
UP12_16459	2.18931	0.0485548	NP_194245.1	HAD superfamily, subfamily IIIB acid phosphatase [Arabidopsis thaliana]		UP12_1829	0.00310976	-3.00952	NP_850062.1	uncharacterized protein [Arabidopsis thaliana]
UP12_28786	2.18832	0.0271027	NP_001030703.1	(6-4)DNA photolyase [Arabidopsis thaliana]		UP12_13118	0.0317507	-3.00801	AAO22650.1	unknown protein [Arabidopsis thaliana]
UP12_8432	2.18746	0.0381626	NP_177852.2	adenine nucleotide alpha hydrolases-domain containing protein kinase [Arabidopsis thaliana]		UP12_21152	0.0478141	-3.00323	AAF32472.1	hypothetical protein [Arabidopsis thaliana]
UP12_24978	2.18723	0.0250425	NP_174418.1	photosystem I subunit F [Arabidopsis thaliana]		UP12_1390	0.00560243	-3.00196	NP_850878.2	pectinacetylesterase family protein [Arabidopsis thaliana]
UP12_8429	2.18659	0.0268025	NP_177852.2	adenine nucleotide alpha hydrolases-domain containing protein kinase [Arabidopsis thaliana]		UP12_10001	0.00880012	-3.00131	NP_030435.1	PR-6 proteinase inhibitor family protein [Arabidopsis thaliana]
UP12_4518	2.18642	0.0307796	NP_177852.2	adenine nucleotide alpha hydrolases-domain containing protein kinase [Arabidopsis thaliana]		UP12_10184	0.00778049	-3.0004	NP_030435.1	PR-6 proteinase inhibitor family protein [Arabidopsis thaliana]
UP12_5252	2.18551	0.00511465	NP_177852.2	adenine nucleotide alpha hydrolases-domain containing protein kinase [Arabidopsis thaliana]		UP12_16572	0.0144616	-2.99641	NP_193441.5	Histone H3 K4-specific methyltransferase SET7/9 family protein [Arabidopsis thaliana]
UP12_16158	2.1854	0.0488651	NP_194311.1	probable xyloglucan endotransglucosylase/hydrolase protein 23 [Arabidopsis thaliana]		UP12_26692	0.019751	-2.99256	NP_172478.1	branched-chain-amino-acid aminotransferase 2 [Arabidopsis thaliana]
UP12_19002	2.18393	0.0122369	NP_565682.1	mitochondrial import inner membrane translocase subunit Tim10 [Arabidopsis thaliana]		UP12_19995	0.0445874	-2.99249	NP_192765.1	putative wound-responsive protein [Arabidopsis thaliana]
UP12_9683	2.1833	0.0144868	NP_177852.2	adenine nucleotide alpha hydrolases-domain containing protein kinase [Arabidopsis thaliana]		UP12_7332	0.0311762	-2.98985	NP_177852.2	adenine nucleotide alpha hydrolases-domain containing protein kinase [Arabidopsis thaliana]
UP12_26757	2.18226	0.00251077	NP_196848.1	ubiquinol-cytochrome C reductase iron-sulfur subunit [Arabidopsis thaliana]		UP12_5120	0.0231699	-2.98839	NP_177852.2	adenine nucleotide alpha hydrolases-domain containing protein kinase [Arabidopsis thaliana]
UP12_2636	2.18124	0.0312899	NP_198657.1	ribulose bisphosphate carboxylase small chain 3B [Arabidopsis thaliana]		UP12_21375	0.0477577	-2.98236	AAK96508.1	AT4g17090/dl4575c [Arabidopsis thaliana]
UP12_3442	2.18088	0.0265783	NP_177852.2	adenine nucleotide alpha hydrolases-domain containing protein kinase [Arabidopsis thaliana]		UP12_17917	0.0419576	-2.98038	NP_850005.1	uncharacterized protein [Arabidopsis thaliana]
UP12_18792	2.18069	0.0320858	ABK28493.1	unknown [Arabidopsis thaliana]		UP12_2448	0.0175718	-2.97675	NP_973824.1	IQ-domain 28 protein [Arabidopsis thaliana]
UP12_1836	2.18067	0.0376075	NP_051117.1	hypothetical protein Arthcp087 [Arabidopsis thaliana]		UP12_6132	0.0143739	-2.9729	NP_177852.2	adenine nucleotide alpha hydrolases-domain containing protein kinase [Arabidopsis thaliana]
UP12_27805	2.1805	0.0372886	NP_199593.2	kinesin-like protein FRA1 [Arabidopsis thaliana]		UP12_9210	0.0085617	-2.96935	NP_177852.2	adenine nucleotide alpha hydrolases-domain containing protein kinase [Arabidopsis thaliana]
UP12_28751	2.18003	0.0209625	BAB10598.1	unnamed protein product [Arabidopsis thaliana]		UP12_3446	0.0111306	-2.96834	NP_177852.2	adenine nucleotide alpha hydrolases-domain containing protein kinase [Arabidopsis thaliana]
UP12_1630	2.17974	0.0414564	NP_176038.1	nicotianamine synthase 4 [Arabidopsis thaliana]		UP12_16229	0.00610664	-2.96415	BAH57198.1	AT5G63110 [Arabidopsis thaliana]
UP12_2728	2.17969	0.0345411	NP_172690.1	NAC domain-containing protein 7 [Arabidopsis thaliana]		UP12_3911	0.0120092	-2.96096	NP_177852.2	adenine nucleotide alpha hydrolases-domain containing protein kinase [Arabidopsis thaliana]
UP12_4380	2.17798	0.0171878	NP_177852.2	adenine nucleotide alpha hydrolases-domain containing protein kinase [Arabidopsis thaliana]		UP12_17499	0.0244026	-2.95809	NP_001078516.1	Histone H3.3 [Arabidopsis thaliana]
UP12_10840	2.17551	0.0399453	NP_030435.1	PR-6 proteinase inhibitor family protein [Arabidopsis thaliana]		UP12_20378	0.0372865	-2.95381	BAF00783.1	hypothetical protein [Arabidopsis thaliana]
UP12_10047	2.17519	0.0143335	NP_030435.1	PR-6 proteinase inhibitor family protein [Arabidopsis thaliana]		UP12_18743	0.0156099	-2.95151	NP_171974.1	tubulin alpha-4 chain [Arabidopsis thaliana]
UP12_16691	2.17512	0.0192746	NP_563698.1	HAD superfamily, subfamily IIIB acid phosphatase [Arabidopsis thaliana]		UP12_3176	0.0072937	-2.95067	NP_177852.2	adenine nucleotide alpha hydrolases-domain containing protein kinase [Arabidopsis thaliana]
UP12_9163	2.17443	0.00984534	NP_177852.2	adenine nucleotide alpha hydrolases-domain containing protein kinase [Arabidopsis thaliana]		UP12_5148	0.0349055	-2.95011	NP_177852.2	adenine nucleotide alpha hydrolases-domain containing protein kinase [Arabidopsis thaliana]
UP12_16013	2.17378	0.0372408	AAA32866.1	ribosomal protein S11 (probable start codon at bp 67), partial [Arabidopsis thaliana]		UP12_7097	0.0158674	-2.94518	NP_177852.2	adenine nucleotide alpha hydrolases-domain containing protein kinase [Arabidopsis thaliana]
UP12_26581	2.17242	0.00560243	NP_849466.1	pfkB-like carbohydrate kinase family protein [Arabidopsis thaliana]		UP12_804	0.038081	-2.93487	NP_177852.2	adenine nucleotide alpha hydrolases-domain containing protein kinase [Arabidopsis thaliana]
UP12_20132	2.17178	0.0353658	NP_191763.3	haloacid dehalogenase-like hydrolase superfamily protein [Arabidopsis thaliana]		UP12_21804	0.0239324	-2.93096	AAN87883.1	FEG protein [Arabidopsis thaliana]
UP12_26663	2.17062	0.0349597	AAM62689.1	zinc finger protein [Arabidopsis thaliana]		UP12_1504	0.0335197	-2.93085	NP_565178.1	glutathione S-transferase TAU 19 [Arabidopsis thaliana]
UP12_15140	2.16721	0.00983048	NP_190528.1	Autophagy-related protein 13 [Arabidopsis thaliana]		UP12_8221	0.00533559	-2.93038	NP_177852.2	adenine nucleotide alpha hydrolases-domain containing protein kinase [Arabidopsis thaliana]
UP12_25288	2.16492	0.0186647	AAM61398.1	unknown [Arabidopsis thaliana]		UP12_4551	0.0196272	-2.92994	NP_177852.2	adenine nucleotide alpha hydrolases-domain containing protein kinase [Arabidopsis thaliana]
UP12_25489	2.16447	0.0498197	AAK53008.1	AF375424_1 At1g03480/F21B7_24 [Arabidopsis thaliana]		UP12_21441	0.034956	-2.92905	AAC14404.1	unknown [Arabidopsis thaliana]
UP12_3064	2.16376	0.0470679	NP_177852.2	adenine nucleotide alpha hydrolases-domain containing protein kinase [Arabidopsis thaliana]		UP12_6921	0.0151852	-2.92628	NP_177852.2	adenine nucleotide alpha hydrolases-domain containing protein kinase [Arabidopsis thaliana]
UP12_13043	2.16371	0.0114225	NP_565009.1	core-2/I-branching beta-1,6-N-acetylglucosaminyltransferase [Arabidopsis thaliana]		UP12_285	0.0165814	-2.92353	NP_566292.1	polygalacturonase-like protein [Arabidopsis thaliana]
UP12_10549	2.1623	0.0286953	NP_030435.1	PR-6 proteinase inhibitor family protein [Arabidopsis thaliana]		UP12_1753	0.0240981	-2.9233	NP_199132.1	uncharacterized protein [Arabidopsis thaliana]
UP12_27506	2.16223	0.0133113	ACB31280.1	GRL7 [Arabidopsis thaliana]		UP12_18008	0.033499	-2.91548	NP_189967.1	calmodulin 7 [Arabidopsis thaliana]
UP12_16953	2.16195	0.0106452	NP_197745.1	26S proteasome non-ATPase regulatory subunit 14 [Arabidopsis thaliana]		UP12_2766	0.00634275	-2.91459	CAB80930.1	hypothetical protein [Arabidopsis thaliana]
UP12_21272	2.16192	0.0236523	NP_177132.1	putative delta-aminolevulinic acid dehydratase [Arabidopsis thaliana]		UP12_19202	0.00772827	-2.91094	NP_173393.5	cytochrome P450, family 722, subfamily A, polypeptide 1 [Arabidopsis thaliana]
UP12_29365	2.16081	0.0300827	NP_176088.2	FAD/NAD(P)-binding oxidoreductase domain-containing protein [Arabidopsis thaliana]		UP12_23325	0.0349195	-2.90763	CAB10408.1	hypothetical protein [Arabidopsis thaliana]
UP12_11972	2.16045	0.0418158	NP_196153.1	peroxidase 52 [Arabidopsis thaliana]		UP12_21768	0.0123467	-2.90598	NP_182079.1	cytochrome P450 76C4 [Arabidopsis thaliana]
UP12_10139	2.15906	0.0372446	NP_030435.1	PR-6 proteinase inhibitor family protein [Arabidopsis thaliana]		UP12_21151	0.00728359	-2.90596	BAB02193.1	cytochrome p450 [Arabidopsis thaliana]
UP12_14251	2.15863	0.0284567	BAC41913.1	putative beta-xylosidase [Arabidopsis thaliana]		UP12_18306	0.0209625	-2.90172	NP_187818.1	actin-11 [Arabidopsis thaliana]
UP12_14286	2.15711	0.0247312	AAM60981.1	putative basic blue protein plantacyanin [Arabidopsis thaliana]		UP12_15070	0.00842939	-2.89678	BAF00328.1	calcium/calmodulin-dependent protein kinase CaMK1 [Arabidopsis thaliana]
UP12_29031	2.15646	0.008601	NP_850678.2	PAP/OAS1 substrate-binding domain superfamily [Arabidopsis thaliana]		UP12_1285	0.0329893	-2.89636	AAM61743.1	senescence-associated protein sen1 [Arabidopsis thaliana]
UP12_403	2.15635	0.037932	NP_177852.2	adenine nucleotide alpha hydrolases-domain containing protein kinase [Arabidopsis thaliana]		UP12_989	0.0200771	-2.89504	NP_177852.2	adenine nucleotide alpha hydrolases-domain containing protein kinase [Arabidopsis thaliana]
UP12_1929	2.15593	0.0478141	NP_175822.1	uncharacterized protein [Arabidopsis thaliana]		UP12_151	0.0190223	-2.892	NP_849747.2	MAGE domain-containing protein [Arabidopsis thaliana]
UP12_12469	2.15579	0.0237925	NP_194524.2	ethylene-responsive transcription factor CRF4 [Arabidopsis thaliana]		UP12_1925	0.00858685	-2.88464	NP_001118331.1	gluconokinase domain-containing protein [Arabidopsis thaliana]
UP12_741	2.15501	0.0241604	NP_177852.2	adenine nucleotide alpha hydrolases-domain containing protein kinase [Arabidopsis thaliana]		UP12_10808	0.0370132	-2.87892	NP_030435.1	PR-6 proteinase inhibitor family protein [Arabidopsis thaliana]
UP12_21817	2.1523	0.00533559	NP_192203.1	oxidoreductase, 2OG-Fe(II) oxygenase family protein [Arabidopsis thaliana]		UP12_3220	0.0144278	-2.87861	NP_177852.2	adenine nucleotide alpha hydrolases-domain containing protein kinase [Arabidopsis thaliana]
UP12_12426	2.15164	0.0197588	NP_566065.1	reticulon-like protein B5 [Arabidopsis thaliana]		UP12_11046	0.0347642	-2.87739	NP_030435.1	PR-6 proteinase inhibitor family protein [Arabidopsis thaliana]
UP12_25944	2.15152	0.0323336	NP_201061.1	uncharacterized protein [Arabidopsis thaliana]		UP12_20839	0.0283039	-2.86392	NP_191611.1	uncharacterized protein [Arabidopsis thaliana]
UP12_10143	2.15144	0.0185321	NP_030435.1	PR-6 proteinase inhibitor family protein [Arabidopsis thaliana]		UP12_22501	0.00855445	-2.86165	NP_195581.1	1-phosphatidylinositol phosphodiesterase-related protein [Arabidopsis thaliana]
UP12_11380	2.151	0.042175	NP_030435.1	PR-6 proteinase inhibitor family protein [Arabidopsis thaliana]		UP12_576	0.0126292	-2.86104	NP_177852.2	adenine nucleotide alpha hydrolases-domain containing protein kinase [Arabidopsis thaliana]
UP12_11097	2.1501	0.0176785	NP_030435.1	PR-6 proteinase inhibitor family protein [Arabidopsis thaliana]		UP12_1502	0.0114225	-2.86024	AAM91539.1	unknown protein [Arabidopsis thaliana]
UP12_29564	2.15003	0.0247724	NP_192119.2	Heat shock protein DnaJ with tetratricopeptide repeat [Arabidopsis thaliana]		UP12_1063	0.0459374	-2.85996	NP_030435.1	PR-6 proteinase inhibitor family protein [Arabidopsis thaliana]
UP12_22723	2.1494	0.0085617	NP_174337.1	homeobox-leucine zipper protein ATHB-9 [Arabidopsis thaliana]		UP12_13804	0.0110915	-2.85973	NP_850572.1	protein ECT5 [Arabidopsis thaliana]
UP12_20362	2.14923	0.00929923	NP_568809.2	calcium/calmodulin-regulated receptor-like kinase [Arabidopsis thaliana]		UP12_17383	0.00838897	-2.85677	NP_196758.1	uncharacterized protein [Arabidopsis thaliana]
UP12_17121	2.14774	0.0263114	NP_566023.1	uncharacterized protein [Arabidopsis thaliana]		UP12_27503	0.00437362	-2.85469	NP_195981.1	GDSL esterase/lipase [Arabidopsis thaliana]
UP12_29222	2.14687	0.0406162	NP_181299.1	transcription factor AS1 [Arabidopsis thaliana]		UP12_19310	0.0151981	-2.85112	NP_563971.1	methyl-CPG-binding domain 10 [Arabidopsis thaliana]
UP12_23963	2.14559	0.039817	NP_671774.4	uncharacterized protein [Arabidopsis thaliana]		UP12_20872	0.0323336	-2.85102	NP_193436.2	expansin-like B1 [Arabidopsis thaliana]
UP12_23165	2.14522	0.0253453	AAM63750.1	pop3 peptide [Arabidopsis thaliana]		UP12_20059	0.0426172	-2.8474	AAN72063.1	t-complex polypeptide 1 homologue [Arabidopsis thaliana]
UP12_20100	2.14365	0.0467659	NP_174405.1	protein PHLOEM protein 2-LIKE A9 [Arabidopsis thaliana]		UP12_3996	0.0445208	-2.84511	NP_177852.2	adenine nucleotide alpha hydrolases-domain containing protein kinase [Arabidopsis thaliana]
UP12_26119	2.14343	0.045274	BAD95307.1	hypothetical protein [Arabidopsis thaliana]		UP12_10746	0.0164589	-2.84247	NP_030435.1	PR-6 proteinase inhibitor family protein [Arabidopsis thaliana]
UP12_7076	2.14126	0.0177208	NP_177852.2	adenine nucleotide alpha hydrolases-domain containing protein kinase [Arabidopsis thaliana]		UP12_9822	0.0143056	-2.84175	NP_177852.2	adenine nucleotide alpha hydrolases-domain containing protein kinase [Arabidopsis thaliana]
UP12_16673	2.14084	0.0129362	NP_189952.1	putative nodulin-like21 protein [Arabidopsis thaliana]		UP12_24841	0.0159987	-2.84101	NP_179593.1	putative RING-H2 finger protein ATL12 [Arabidopsis thaliana]
UP12_27657	2.14055	0.0133229	NP_563871.1	protein EMB2004 [Arabidopsis thaliana]		UP12_4759	0.0429459	-2.83821	NP_177852.2	adenine nucleotide alpha hydrolases-domain containing protein kinase [Arabidopsis thaliana]
UP12_15088	2.13918	0.0470374	NP_200275.1	histone H2A 1 [Arabidopsis thaliana]		UP12_4042	0.0221303	-2.83763	NP_177852.2	adenine nucleotide alpha hydrolases-domain containing protein kinase [Arabidopsis thaliana]
UP12_23347	2.13478	0.0298375	NP_001189933.1	Rad54-like protein [Arabidopsis thaliana]		UP12_2085	0.0358392	-2.83573	NP_172251.1	3-ketoacyl-CoA synthase 3 [Arabidopsis thaliana]
UP12_11519	2.13442	0.0228844	NP_030435.1	PR-6 proteinase inhibitor family protein [Arabidopsis thaliana]		UP12_23216	0.0160092	-2.83337	NP_194681.1	uncharacterized protein [Arabidopsis thaliana]
UP12_5634	2.13423	0.0265263	NP_177852.2	adenine nucleotide alpha hydrolases-domain containing protein kinase [Arabidopsis thaliana]		UP12_2927	0.0116119	-2.82955	NP_564312.1	uncharacterized protein [Arabidopsis thaliana]
UP12_15559	2.13387	0.0141155	NP_180503.1	glutathione S-transferase tau 7 [Arabidopsis thaliana]		UP12_9598	0.0459629	-2.82801	NP_177852.2	adenine nucleotide alpha hydrolases-domain containing protein kinase [Arabidopsis thaliana]
UP12_17797	2.13296	0.0235187	NP_179913.1	WRKY DNA-binding protein 15 [Arabidopsis thaliana]		UP12_27193	0.0379201	-2.82778	NP_568820.1	SWAP/Surp domain-containing protein [Arabidopsis thaliana]
UP12_29115	2.13288	0.0254457	NP_566328.1	germination-related protein [Arabidopsis thaliana]		UP12_11177	0.0291845	-2.82746	NP_030435.1	PR-6 proteinase inhibitor family protein [Arabidopsis thaliana]
UP12_25769	2.13229	0.0245357	BAA97186.1	unnamed protein product [Arabidopsis thaliana]		UP12_6111	0.0205643	-2.82599	NP_177852.2	adenine nucleotide alpha hydrolases-domain containing protein kinase [Arabidopsis thaliana]
UP12_9573	2.13129	0.0278505	NP_177852.2	adenine nucleotide alpha hydrolases-domain containing protein kinase [Arabidopsis thaliana]		UP12_15734	0.00337054	-2.82144	NP_191415.2	carbon catabolite repressor protein 4-like 1 [Arabidopsis thaliana]
UP12_27003	2.12971	0.0105584	NP_566161.1	hydroxyproline-rich glycoprotein-like protein [Arabidopsis thaliana]		UP12_25484	0.0156629	-2.81723	NP_850868.1	UMP-CMP kinase [Arabidopsis thaliana]
UP12_26327	2.12669	0.0306335	NP_568258.2	pyrimidine 2 [Arabidopsis thaliana]		UP12_22861	0.0383579	-2.80754	NP_197287.1	Sodium/calcium exchanger family protein [Arabidopsis thaliana]
UP12_22923	2.12572	0.0245672	NP_193688.1	TIR-NBS-LRR class disease resistance protein [Arabidopsis thaliana]		UP12_354	0.0197925	-2.80488	NP_177852.2	adenine nucleotide alpha hydrolases-domain containing protein kinase [Arabidopsis thaliana]
UP12_19591	2.12336	0.0320823	NP_195950.1	adenosine kinase 2 [Arabidopsis thaliana]		UP12_28305	0.00797748	-2.80451	NP_680106.1	cytochrome P450 71A26 [Arabidopsis thaliana]
UP12_12005	2.12247	0.0421458	NP_190454.1	phosphate transporter 3;2 [Arabidopsis thaliana]		UP12_18710	0.0449466	-2.80037	NP_564061.1	uncharacterized protein [Arabidopsis thaliana]
UP12_17819	2.12106	0.0323637	NP_181138.1	BEL1-like homeodomain 1 [Arabidopsis thaliana]		UP12_26063	0.0340344	-2.79656	NP_191013.1	RNA polymerase II fifth largest subunit, E [Arabidopsis thaliana]
UP12_21810	2.11993	0.0190309	NP_182078.1	beige-related and WD-40 repeat-containing protein [Arabidopsis thaliana]		UP12_24840	0.020155	-2.79417	NP_179593.1	putative RING-H2 finger protein ATL12 [Arabidopsis thaliana]
UP12_20453	2.11965	0.0213496	AAN60285.1	unknown [Arabidopsis thaliana]		UP12_18907	0.0130301	-2.79407	NP_197894.1	cytochrome P450 71B11 [Arabidopsis thaliana]
UP12_20319	2.11866	0.0070561	NP_181780.1	DEAD-box ATP-dependent RNA helicase 37 [Arabidopsis thaliana]		UP12_24562	0.0357156	-2.79315	NP_197094.1	protein trichome birefringence-like 19 [Arabidopsis thaliana]
UP12_20051	2.11819	0.0201834	AAN72063.1	t-complex polypeptide 1 homologue [Arabidopsis thaliana]		UP12_13272	0.0294729	-2.79209	BAF01856.1	100 kDa coactivator - like protein [Arabidopsis thaliana]
UP12_29116	2.11574	0.0236523	NP_974254.1	germination-related protein [Arabidopsis thaliana]		UP12_26496	0.00599587	-2.79001	NP_200588.2	protein ECERIFERUM 3 [Arabidopsis thaliana]
UP12_24060	2.11533	0.0465401	NP_181299.1	transcription factor AS1 [Arabidopsis thaliana]		UP12_9735	0.0288614	-2.78165	NP_177852.2	adenine nucleotide alpha hydrolases-domain containing protein kinase [Arabidopsis thaliana]
UP12_27860	2.11426	0.0353658	NP_173958.1	cytochrome B5 isoform A [Arabidopsis thaliana]		UP12_20436	0.0141155	-2.78106	NP_565547.1	uncharacterized protein [Arabidopsis thaliana]
UP12_13233	2.11284	0.0238679	NP_563725.1	zinc finger CCCH domain-containing protein 3 [Arabidopsis thaliana]		UP12_19761	0.0246417	-2.77849	NP_190199.1	transcription factor MYB48 [Arabidopsis thaliana]
UP12_22713	2.11227	0.039876	AAL07142.1	putative retinoblastoma-related protein [Arabidopsis thaliana]		UP12_17093	0.00857548	-2.77694	NP_565380.1	Cupredoxin superfamily protein [Arabidopsis thaliana]
UP12_19628	2.11205	0.0156099	AAB51752.1	germin-like protein [Arabidopsis thaliana]		UP12_20669	0.0182569	-2.77444	NP_194974.1	uncharacterized protein [Arabidopsis thaliana]
UP12_5131	2.11202	0.0168681	NP_177852.2	adenine nucleotide alpha hydrolases-domain containing protein kinase [Arabidopsis thaliana]		UP12_19755	0.0187828	-2.77335	NP_190199.1	transcription factor MYB48 [Arabidopsis thaliana]
UP12_9524	2.11134	0.0440156	NP_177852.2	adenine nucleotide alpha hydrolases-domain containing protein kinase [Arabidopsis thaliana]		UP12_3977	0.0189121	-2.77287	NP_177852.2	adenine nucleotide alpha hydrolases-domain containing protein kinase [Arabidopsis thaliana]
UP12_14717	2.10979	0.00684978	NP_567735.1	NifU-like protein 3 [Arabidopsis thaliana]		UP12_3720	0.0103606	-2.76935	NP_177852.2	adenine nucleotide alpha hydrolases-domain containing protein kinase [Arabidopsis thaliana]
UP12_7431	2.10979	0.0243174	NP_177852.2	adenine nucleotide alpha hydrolases-domain containing protein kinase [Arabidopsis thaliana]		UP12_4429	0.0289756	-2.76833	NP_177852.2	adenine nucleotide alpha hydrolases-domain containing protein kinase [Arabidopsis thaliana]
UP12_13746	2.10879	0.0291845	AAK91416.1	At1g62020/F8K4_21 [Arabidopsis thaliana]		UP12_26673	0.00777305	-2.7654	AAK76499.1	putative cytosolic O-acetylserine(thiol)lyase [Arabidopsis thaliana]
UP12_26176	2.10876	0.0140243	BAC43324.1	unknown protein [Arabidopsis thaliana]		UP12_23279	0.00778049	-2.76291	NP_568561.4	phenolic glucoside malonyltransferase 1 [Arabidopsis thaliana]
UP12_6135	2.10855	0.020648	NP_177852.2	adenine nucleotide alpha hydrolases-domain containing protein kinase [Arabidopsis thaliana]		UP12_18503	0.0408101	-2.76163	NP_568140.2	putative F1F0-ATPase inhibitor protein [Arabidopsis thaliana]
UP12_29430	2.10829	0.00728359	NP_197632.1	Rho GTPase activating protein with PAK-box/P21-Rho-binding domain [Arabidopsis thaliana]		UP12_1720	0.0103065	-2.76004	NP_200586.1	uncharacterized protein [Arabidopsis thaliana]
UP12_18744	2.10637	0.0143739	NP_171974.1	tubulin alpha-4 chain [Arabidopsis thaliana]		UP12_27743	0.0144616	-2.75846	NP_030664.1	transmembrane amino acid transporter family protein [Arabidopsis thaliana]
UP12_18581	2.10618	0.0482169	NP_568818.1	translation initiation factor SUI1 family protein [Arabidopsis thaliana]		UP12_20675	0.0222925	-2.7578	NP_190438.1	probable carboxylesterase 12 [Arabidopsis thaliana]
UP12_18443	2.10604	0.0121945	NP_180132.1	ATPase, F0/V0 complex, subunit C protein [Arabidopsis thaliana]		UP12_1047	0.0083078	-2.75331	NP_030435.1	PR-6 proteinase inhibitor family protein [Arabidopsis thaliana]
UP12_6378	2.10557	0.0232014	NP_177852.2	adenine nucleotide alpha hydrolases-domain containing protein kinase [Arabidopsis thaliana]		UP12_12996	0.0144278	-2.7532	NP_197478.1	tubulin alpha-3 [Arabidopsis thaliana]
UP12_28754	2.10436	0.0336707	NP_181017.1	pollen Ole e 1 allergen and extensin family protein [Arabidopsis thaliana]		UP12_11624	0.0162446	-2.75163	NP_030435.1	PR-6 proteinase inhibitor family protein [Arabidopsis thaliana]
UP12_7415	2.10373	0.0178269	NP_177852.2	adenine nucleotide alpha hydrolases-domain containing protein kinase [Arabidopsis thaliana]		UP12_2556	0.0383068	-2.75062	AAG31655.1	PRLI-interacting factor E [Arabidopsis thaliana]
UP12_14439	2.10369	0.00909715	AAO42863.1	At2g36290 [Arabidopsis thaliana]		UP12_1148	0.0114182	-2.74731	NP_030435.1	PR-6 proteinase inhibitor family protein [Arabidopsis thaliana]
UP12_7503	2.10357	0.0276428	NP_177852.2	adenine nucleotide alpha hydrolases-domain containing protein kinase [Arabidopsis thaliana]		UP12_19736	0.0123027	-2.74547	NP_566624.1	2-oxoglutarate (2OG) and Fe(II)-dependent oxygenase superfamily protein [Arabidopsis thaliana]
UP12_11348	2.10311	0.0431115	NP_030435.1	PR-6 proteinase inhibitor family protein [Arabidopsis thaliana]		UP12_220	0.0101309	-2.7447	NP_197895.1	cytochrome P450 71B12 [Arabidopsis thaliana]
UP12_16270	2.10183	0.0340825	AAM65933.1	transcription factor, putative [Arabidopsis thaliana]		UP12_126	0.0130574	-2.74382	NP_566864.1	putative membrane lipoprotein [Arabidopsis thaliana]
UP12_25044	2.10115	0.0188751	NP_199124.3	aspartyl protease family protein [Arabidopsis thaliana]		UP12_13217	0.0290919	-2.73943	NP_175380.2	peroxidase [Arabidopsis thaliana]
UP12_28017	2.10062	0.039876	NP_188374.2	Ca2+-activated RelA/spot-like protein [Arabidopsis thaliana]		UP12_12234	0.0229113	-2.73724	NP_199596.1	serine/threonine-protein kinase-like protein CCR4 [Arabidopsis thaliana]
UP12_8570	2.10046	0.0158674	NP_177852.2	adenine nucleotide alpha hydrolases-domain containing protein kinase [Arabidopsis thaliana]		UP12_28362	0.0197606	-2.73435	NP_181605.2	cytoplasmic tRNA export protein [Arabidopsis thaliana]
UP12_17047	2.09826	0.00855445	NP_180517.1	proliferating cell nuclear antigen 2 [Arabidopsis thaliana]		UP12_7050	0.0259375	-2.7341	NP_177852.2	adenine nucleotide alpha hydrolases-domain containing protein kinase [Arabidopsis thaliana]
UP12_843	2.0978	0.0306235	NP_177852.2	adenine nucleotide alpha hydrolases-domain containing protein kinase [Arabidopsis thaliana]		UP12_15081	0.0221303	-2.73345	NP_200275.1	histone H2A 1 [Arabidopsis thaliana]
UP12_15833	2.09644	0.0134235	NP_187250.1	leucine-rich repeat family protein [Arabidopsis thaliana]		UP12_9475	0.00696727	-2.73251	NP_177852.2	adenine nucleotide alpha hydrolases-domain containing protein kinase [Arabidopsis thaliana]
UP12_8323	2.09499	0.0196378	NP_177852.2	adenine nucleotide alpha hydrolases-domain containing protein kinase [Arabidopsis thaliana]		UP12_28347	0.0128237	-2.73158	NP_973817.1	aminoalcoholphosphotransferase 1 [Arabidopsis thaliana]
UP12_19246	2.08944	0.0257404	NP_197483.1	protein EMBRYO DEFECTIVE 2734 [Arabidopsis thaliana]		UP12_22420	0.041771	-2.72844	NP_200007.1	RNA polymerase Rpb6 [Arabidopsis thaliana]
UP12_28492	2.08663	0.0182565	NP_180929.1	DEAD-box ATP-dependent RNA helicase 21 [Arabidopsis thaliana]		UP12_12495	0.0278505	-2.72809	AAO42102.1	unknown protein [Arabidopsis thaliana]
UP12_7896	2.08444	0.0131465	NP_177852.2	adenine nucleotide alpha hydrolases-domain containing protein kinase [Arabidopsis thaliana]		UP12_20466	0.030277	-2.72551	NP_567008.1	Rab-like GTP-ase [Arabidopsis thaliana]
UP12_7682	2.08419	0.0453846	NP_177852.2	adenine nucleotide alpha hydrolases-domain containing protein kinase [Arabidopsis thaliana]		UP12_1350	0.00929465	-2.725	NP_194639.1	transcription factor bHLH68 [Arabidopsis thaliana]
UP12_25133	2.084	0.0162446	AAM13225.1	putative flavonol 3-O-glucosyltransferase [Arabidopsis thaliana]		UP12_23391	0.0429629	-2.72334	NP_176073.2	MBOAT (membrane bound O-acyl transferase)-like protein [Arabidopsis thaliana]
UP12_23402	2.08274	0.0457992	NP_198107.3	microtubule based kinesin motor protein [Arabidopsis thaliana]		UP12_16893	0.00866313	-2.7225	AAM61635.1	unknown [Arabidopsis thaliana]
UP12_24866	2.08238	0.0418303	AAM96888.1	hypothetical protein [Arabidopsis thaliana]		UP12_4908	0.0137853	-2.71595	NP_177852.2	adenine nucleotide alpha hydrolases-domain containing protein kinase [Arabidopsis thaliana]
UP12_27031	2.08164	0.0126292	NP_182176.2	auxin response factor 11 [Arabidopsis thaliana]		UP12_12146	0.0414465	-2.71317	BAD94391.1	kinesin-like protein [Arabidopsis thaliana]
UP12_16308	2.08118	0.0461067	NP_176038.1	nicotianamine synthase 4 [Arabidopsis thaliana]		UP12_369	0.0147361	-2.71019	NP_177852.2	adenine nucleotide alpha hydrolases-domain containing protein kinase [Arabidopsis thaliana]
UP12_27637	2.081	0.0370769	CAB86487.1	ataxia-telangiectasia mutated protein (Atm) [Arabidopsis thaliana]		UP12_9610	0.0358794	-2.70575	NP_177852.2	adenine nucleotide alpha hydrolases-domain containing protein kinase [Arabidopsis thaliana]
UP12_2317	2.0788	0.0264322	NP_179711.2	protein XAP5 CIRCADIAN TIMEKEEPER [Arabidopsis thaliana]		UP12_8094	0.0234537	-2.70223	NP_177852.2	adenine nucleotide alpha hydrolases-domain containing protein kinase [Arabidopsis thaliana]
UP12_25820	2.07762	0.0283664	NP_192119.2	Heat shock protein DnaJ with tetratricopeptide repeat [Arabidopsis thaliana]		UP12_21976	0.0208002	-2.70051	NP_085495.1	NADH dehydrogenase subunit 6 [Arabidopsis thaliana]
UP12_23927	2.07731	0.00796172	NP_190581.1	uncharacterized protein [Arabidopsis thaliana]		UP12_16677	0.00511465	-2.69997	NP_189952.1	putative nodulin-like21 protein [Arabidopsis thaliana]
UP12_12790	2.07599	0.021249	NP_171656.1	heavy-metal-associated domain-containing protein [Arabidopsis thaliana]		UP12_2374	0.00427365	-2.69713	NP_177245.1	MLP-like protein 43 [Arabidopsis thaliana]
UP12_11067	2.07564	0.0126608	NP_030435.1	PR-6 proteinase inhibitor family protein [Arabidopsis thaliana]		UP12_28747	0.00748746	-2.69134	BAD89853.1	mutant protein of chalcone synthase [Arabidopsis thaliana]
UP12_20435	2.07494	0.0341268	AAF97335.1	AC023628_16 Putative zinc finger protein [Arabidopsis thaliana]		UP12_21888	0.00632613	-2.6862	NP_565330.1	Subtilase-like protein [Arabidopsis thaliana]
UP12_26853	2.07469	0.0282423	NP_189991.2	kinesin motor protein-like protein [Arabidopsis thaliana]		UP12_16648	0.028374	-2.68613	NP_197516.1	ribosomal protein L7Ae/L30e/S12e/Gadd45 family protein [Arabidopsis thaliana]
UP12_14026	2.07452	0.00599587	NP_177543.1	enolase 1 [Arabidopsis thaliana]		UP12_19184	0.0175321	-2.68508	NP_001117579.1	MLP-like protein 28 [Arabidopsis thaliana]
UP12_13706	2.07425	0.0143739	NP_194457.2	Quinone reductase family protein [Arabidopsis thaliana]		UP12_3338	0.0220996	-2.68506	NP_177852.2	adenine nucleotide alpha hydrolases-domain containing protein kinase [Arabidopsis thaliana]
UP12_3460	2.07404	0.00855445	NP_177852.2	adenine nucleotide alpha hydrolases-domain containing protein kinase [Arabidopsis thaliana]		UP12_19706	0.0316564	-2.685	BAF01784.1	hypothetical protein [Arabidopsis thaliana]
UP12_23277	2.0723	0.0281223	AAC49208.1	receptor serine/threonine kinase PR5K [Arabidopsis thaliana]		UP12_27523	0.0321202	-2.68336	NP_196307.1	cytochrome P450, family 93, subfamily D, polypeptide 1 [Arabidopsis thaliana]
UP12_10552	2.07072	0.00877055	NP_030435.1	PR-6 proteinase inhibitor family protein [Arabidopsis thaliana]		UP12_4660	0.0134293	-2.67937	NP_177852.2	adenine nucleotide alpha hydrolases-domain containing protein kinase [Arabidopsis thaliana]
UP12_4726	2.07035	0.0468644	NP_177852.2	adenine nucleotide alpha hydrolases-domain containing protein kinase [Arabidopsis thaliana]		UP12_21402	0.0130574	-2.67693	AAM67088.1	unknown [Arabidopsis thaliana]
UP12_7279	2.07026	0.0327351	NP_177852.2	adenine nucleotide alpha hydrolases-domain containing protein kinase [Arabidopsis thaliana]		UP12_28376	0.0234512	-2.67593	NP_001190510.1	transcriptional coactivator/pterin dehydratase [Arabidopsis thaliana]
UP12_9330	2.06843	0.0156099	NP_177852.2	adenine nucleotide alpha hydrolases-domain containing protein kinase [Arabidopsis thaliana]		UP12_12006	0.038333	-2.67584	NP_190454.1	phosphate transporter 3;2 [Arabidopsis thaliana]
UP12_20505	2.06744	0.0367782	BAB01717.1	multidrug resistance-associated protein (MRP)-like; ABC-transporter-like protein [Arabidopsis thaliana]		UP12_7171	0.0150871	-2.67333	NP_177852.2	adenine nucleotide alpha hydrolases-domain containing protein kinase [Arabidopsis thaliana]
UP12_9471	2.0665	0.0286953	NP_177852.2	adenine nucleotide alpha hydrolases-domain containing protein kinase [Arabidopsis thaliana]		UP12_246	0.0188751	-2.67323	NP_178208.1	MIF4G and MA3 domain-containing protein [Arabidopsis thaliana]
UP12_16578	2.0662	0.0435717	NP_193441.5	Histone H3 K4-specific methyltransferase SET7/9 family protein [Arabidopsis thaliana]		UP12_18018	0.0414465	-2.66433	NP_171991.1	uncharacterized protein [Arabidopsis thaliana]
UP12_8648	2.06611	0.0186817	NP_177852.2	adenine nucleotide alpha hydrolases-domain containing protein kinase [Arabidopsis thaliana]		UP12_12083	0.0132116	-2.66196	NP_173114.1	Alpha-helical ferredoxin [Arabidopsis thaliana]
UP12_26043	2.06579	0.0140707	NP_566585.1	cyclic nucleotide-binding transporter 1 [Arabidopsis thaliana]		UP12_20909	0.00736888	-2.66119	NP_174313.1	putative inositol transporter 2 [Arabidopsis thaliana]
UP12_26208	2.0651	0.0430896	NP_191235.1	CDPK-related kinase 7 [Arabidopsis thaliana]		UP12_21177	0.0469068	-2.65981	NP_195607.2	B-box type zinc finger-containing protein [Arabidopsis thaliana]
UP12_15455	2.06504	0.0290332	NP_188504.1	ribosomal protein L7Ae/L30e/S12e/Gadd45 family protein [Arabidopsis thaliana]		UP12_21078	0.0414221	-2.65853	NP_001189849.1	uncharacterized protein [Arabidopsis thaliana]
UP12_16680	2.06453	0.0492581	NP_187597.2	uncharacterized protein [Arabidopsis thaliana]		UP12_21209	0.00222748	-2.65634	NP_195822.1	uncharacterized protein [Arabidopsis thaliana]
UP12_25472	2.06427	0.0214034	NP_177158.1	myb-like transcription factor [Arabidopsis thaliana]		UP12_12171	0.00800859	-2.65619	NP_179660.2	mannan endo-1,4-beta-mannosidase 2 [Arabidopsis thaliana]
UP12_6581	2.06397	0.0364666	NP_177852.2	adenine nucleotide alpha hydrolases-domain containing protein kinase [Arabidopsis thaliana]		UP12_22732	0.00899227	-2.6561	NP_173161.1	glutathione S-transferase TAU 25 [Arabidopsis thaliana]
UP12_4714	2.06209	0.0310619	NP_177852.2	adenine nucleotide alpha hydrolases-domain containing protein kinase [Arabidopsis thaliana]		UP12_2585	0.0167187	-2.65532	NP_190639.1	indeterminate-domain 2 protein [Arabidopsis thaliana]
UP12_8965	2.0602	0.0493344	NP_177852.2	adenine nucleotide alpha hydrolases-domain containing protein kinase [Arabidopsis thaliana]		UP12_21499	0.022353	-2.65458	BAA13687.1	AR791 [Arabidopsis thaliana]
UP12_29169	2.06009	0.041242	CAC34724.1	E2F-4 protein [Arabidopsis thaliana]		UP12_21847	0.0443447	-2.65259	NP_172667.1	uncharacterized protein [Arabidopsis thaliana]
UP12_28423	2.05669	0.0286953	BAB08510.1	unnamed protein product [Arabidopsis thaliana]		UP12_1410	0.0191078	-2.65174	NP_195553.1	expansin-like A2 [Arabidopsis thaliana]
UP12_22950	2.05595	0.0262531	BAF01593.1	ARF1 family auxin responsive transcription factor like protein [Arabidopsis thaliana]		UP12_25105	0.0257218	-2.6494	NP_177599.1	protein ORGANELLE TRANSCRIPT PROCESSING 87 [Arabidopsis thaliana]
UP12_25464	2.05515	0.0341809	NP_567931.1	dynamin-related protein 3A [Arabidopsis thaliana]		UP12_717	0.0111306	-2.64861	NP_177852.2	adenine nucleotide alpha hydrolases-domain containing protein kinase [Arabidopsis thaliana]
UP12_9887	2.05364	0.0267167	NP_177852.2	adenine nucleotide alpha hydrolases-domain containing protein kinase [Arabidopsis thaliana]		UP12_27292	0.0117803	-2.64738	BAB01972.1	copia-like retrotransposable element [Arabidopsis thaliana]
UP12_29357	2.05193	0.0112085	NP_851201.1	chloroplast import apparatus 2 protein [Arabidopsis thaliana]		UP12_20316	0.0226332	-2.6369	NP_974947.1	transcription factor bHLH35 [Arabidopsis thaliana]
UP12_22826	2.05107	0.0155607	BAH57282.1	AT5G50150 [Arabidopsis thaliana]		UP12_18963	0.0103065	-2.63555	NP_568587.2	omega-hydroxypalmitate O-feruloyl transferase [Arabidopsis thaliana]
UP12_3791	2.05032	0.0335197	NP_177852.2	adenine nucleotide alpha hydrolases-domain containing protein kinase [Arabidopsis thaliana]		UP12_24201	0.00581126	-2.62641	AAP22982.1	Nramp6b [Arabidopsis thaliana]
UP12_27620	2.04962	0.0283927	NP_174490.1	pinoresinol reductase 1 [Arabidopsis thaliana]		UP12_21918	0.0128412	-2.62631	NP_195843.1	haloacid dehalogenase-like hydrolase superfamily protein [Arabidopsis thaliana]
UP12_16915	2.04902	0.0427407	NP_568527.2	DENN (AEX-3) domain-containing protein [Arabidopsis thaliana]		UP12_13983	0.0388112	-2.6259	NP_566677.1	O-fucosyltransferase family protein [Arabidopsis thaliana]
UP12_24967	2.04832	0.00974372	NP_188194.1	phospholipase D alpha 1 [Arabidopsis thaliana]		UP12_21979	0.0322658	-2.62421	NP_171768.2	TBP-associated factor 13 [Arabidopsis thaliana]
UP12_11175	2.04764	0.0379121	NP_030435.1	PR-6 proteinase inhibitor family protein [Arabidopsis thaliana]		UP12_7286	0.00329926	-2.62319	NP_177852.2	adenine nucleotide alpha hydrolases-domain containing protein kinase [Arabidopsis thaliana]
UP12_6718	2.04685	0.0136896	NP_177852.2	adenine nucleotide alpha hydrolases-domain containing protein kinase [Arabidopsis thaliana]		UP12_3428	0.00463268	-2.6217	NP_177852.2	adenine nucleotide alpha hydrolases-domain containing protein kinase [Arabidopsis thaliana]
UP12_15014	2.04665	0.012563	NP_566369.1	SEC14 cytosolic factor family protein / phosphoglyceride transfer family protein [Arabidopsis thaliana]		UP12_16683	0.0110915	-2.62053	NP_187597.2	uncharacterized protein [Arabidopsis thaliana]
UP12_15783	2.04653	0.0133289	NP_186796.1	homeobox-leucine zipper protein HAT5 [Arabidopsis thaliana]		UP12_22464	0.0203347	-2.61957	AAM65181.1	unknown [Arabidopsis thaliana]
UP12_14830	2.04609	0.0480389	NP_565380.1	Cupredoxin superfamily protein [Arabidopsis thaliana]		UP12_17696	0.0145725	-2.61777	NP_174275.2	Magnesium transporter CorA-like family protein [Arabidopsis thaliana]
UP12_11212	2.04608	0.0197588	NP_030435.1	PR-6 proteinase inhibitor family protein [Arabidopsis thaliana]		UP12_15078	0.0252203	-2.61592	BAF00328.1	calcium/calmodulin-dependent protein kinase CaMK1 [Arabidopsis thaliana]
UP12_22469	2.045	0.0189006	NP_191845.2	alpha/beta-Hydrolases superfamily protein [Arabidopsis thaliana]		UP12_9880	0.0117779	-2.61511	NP_177852.2	adenine nucleotide alpha hydrolases-domain containing protein kinase [Arabidopsis thaliana]
UP12_7974	2.04499	0.0474316	NP_177852.2	adenine nucleotide alpha hydrolases-domain containing protein kinase [Arabidopsis thaliana]		UP12_21608	0.0133439	-2.60968	NP_188065.1	NB-ARC domain-containing disease resistance protein [Arabidopsis thaliana]
UP12_7539	2.04435	0.0412936	NP_177852.2	adenine nucleotide alpha hydrolases-domain containing protein kinase [Arabidopsis thaliana]		UP12_1974	0.0117779	-2.60695	NP_194336.1	ribosomal protein L18ae family protein [Arabidopsis thaliana]
UP12_15509	2.04431	0.00777305	NP_182192.1	SAUR-like auxin-responsive protein [Arabidopsis thaliana]		UP12_8515	0.0237058	-2.60522	NP_177852.2	adenine nucleotide alpha hydrolases-domain containing protein kinase [Arabidopsis thaliana]
UP12_7008	2.04428	0.0130574	NP_177852.2	adenine nucleotide alpha hydrolases-domain containing protein kinase [Arabidopsis thaliana]		UP12_21080	0.0111306	-2.60373	NP_680148.1	E3 ubiquitin ligase BIG BROTHER [Arabidopsis thaliana]
UP12_14218	2.04386	0.0417647	NP_197384.1	squamosa promoter-binding-like protein 7 [Arabidopsis thaliana]		UP12_29711	0.0298557	-2.60302	NP_565029.1	Proteinase inhibitor, propeptide [Arabidopsis thaliana]
UP12_23082	2.04362	0.0484252	NP_187314.1	PAS domain-containing tyrosine kinase-like protein [Arabidopsis thaliana]		UP12_17306	0.038333	-2.60027	NP_192853.1	V-type proton ATPase subunit E1 [Arabidopsis thaliana]
UP12_7925	2.04313	0.035911	NP_177852.2	adenine nucleotide alpha hydrolases-domain containing protein kinase [Arabidopsis thaliana]		UP12_14355	0.0262623	-2.60003	BAC43185.1	putative protein kinase [Arabidopsis thaliana]
UP12_21520	2.04259	0.0218443	NP_568722.1	KDEL-tailed cysteine endopeptidase CEP1 [Arabidopsis thaliana]		UP12_21775	0.0471653	-2.59699	NP_974011.1	uncharacterized protein [Arabidopsis thaliana]
UP12_17055	2.04232	0.0198103	NP_176353.1	putative receptor-like cytoplasmic kinase [Arabidopsis thaliana]		UP12_12217	0.0311762	-2.59577	NP_200827.1	NEDD8-specific protease 1 [Arabidopsis thaliana]
UP12_2623	2.0411	0.0148043	NP_001078405.1	pseudo-response regulator 2 [Arabidopsis thaliana]		UP12_5709	0.00428722	-2.59298	NP_177852.2	adenine nucleotide alpha hydrolases-domain containing protein kinase [Arabidopsis thaliana]
UP12_25834	2.04058	0.0038819	NP_001190774.1	Pentatricopeptide repeat domain-containing protein [Arabidopsis thaliana]		UP12_11440	0.0280313	-2.59178	NP_030435.1	PR-6 proteinase inhibitor family protein [Arabidopsis thaliana]
UP12_28252	2.03979	0.0367855	NP_001189916.1	ARM repeat superfamily protein [Arabidopsis thaliana]		UP12_3091	0.0138486	-2.58835	NP_177852.2	adenine nucleotide alpha hydrolases-domain containing protein kinase [Arabidopsis thaliana]
UP12_23789	2.03967	0.0100867	NP_849499.1	ankyrin repeat domain-containing protein 2 [Arabidopsis thaliana]		UP12_10934	0.0434128	-2.58827	NP_030435.1	PR-6 proteinase inhibitor family protein [Arabidopsis thaliana]
UP12_7613	2.03809	0.0414211	NP_177852.2	adenine nucleotide alpha hydrolases-domain containing protein kinase [Arabidopsis thaliana]		UP12_19407	0.0369784	-2.58816	NP_179616.1	photosystem I subunit E-2 [Arabidopsis thaliana]
UP12_13456	2.03736	0.038609	NP_566655.1	ribosomal L18p/L5e family protein [Arabidopsis thaliana]		UP12_20425	0.034956	-2.58338	NP_191524.1	mitochondrial ribosomal protein L51/S25/CI-B8 family protein [Arabidopsis thaliana]
UP12_9771	2.03723	0.0225818	NP_177852.2	adenine nucleotide alpha hydrolases-domain containing protein kinase [Arabidopsis thaliana]		UP12_5435	0.011739	-2.57929	NP_177852.2	adenine nucleotide alpha hydrolases-domain containing protein kinase [Arabidopsis thaliana]
UP12_9490	2.03683	0.034189	NP_177852.2	adenine nucleotide alpha hydrolases-domain containing protein kinase [Arabidopsis thaliana]		UP12_6278	0.0283789	-2.57819	NP_177852.2	adenine nucleotide alpha hydrolases-domain containing protein kinase [Arabidopsis thaliana]
UP12_15647	2.03609	0.0424583	NP_564756.1	protein reduce transmission through pollen [Arabidopsis thaliana]		UP12_4625	0.025476	-2.57707	NP_177852.2	adenine nucleotide alpha hydrolases-domain containing protein kinase [Arabidopsis thaliana]
UP12_2277	2.03352	0.0262423	NP_189940.1	uncharacterized protein [Arabidopsis thaliana]		UP12_14168	0.0263114	-2.57565	NP_565606.1	uncharacterized protein [Arabidopsis thaliana]
UP12_4956	2.03194	0.0182569	NP_177852.2	adenine nucleotide alpha hydrolases-domain containing protein kinase [Arabidopsis thaliana]		UP12_25071	0.0158674	-2.57539	AAG50953.1	AC073943_3 hypothetical protein [Arabidopsis thaliana]
UP12_12824	2.03143	0.0152557	AAC78695.1	hypothetical protein [Arabidopsis thaliana]		UP12_9195	0.0211219	-2.5751	NP_177852.2	adenine nucleotide alpha hydrolases-domain containing protein kinase [Arabidopsis thaliana]
UP12_5271	2.02929	0.0128375	NP_177852.2	adenine nucleotide alpha hydrolases-domain containing protein kinase [Arabidopsis thaliana]		UP12_23038	0.0383068	-2.57037	AAF79822.1	AC026875_2 T6D22.2 [Arabidopsis thaliana]
UP12_10094	2.02875	0.00871118	NP_030435.1	PR-6 proteinase inhibitor family protein [Arabidopsis thaliana]		UP12_3523	0.0465927	-2.57019	NP_177852.2	adenine nucleotide alpha hydrolases-domain containing protein kinase [Arabidopsis thaliana]
UP12_23097	2.02872	0.013197	NP_194133.1	NIN like protein 7 [Arabidopsis thaliana]		UP12_556	0.0203347	-2.56735	NP_177852.2	adenine nucleotide alpha hydrolases-domain containing protein kinase [Arabidopsis thaliana]
UP12_5681	2.02847	0.0264061	NP_177852.2	adenine nucleotide alpha hydrolases-domain containing protein kinase [Arabidopsis thaliana]		UP12_6381	0.0047485	-2.5662	NP_177852.2	adenine nucleotide alpha hydrolases-domain containing protein kinase [Arabidopsis thaliana]
UP12_23841	2.02806	0.0196801	AAG10812.1	AC018460_6 Putative retroelement polyprotein [Arabidopsis thaliana]		UP12_417	0.037932	-2.56499	NP_177852.2	adenine nucleotide alpha hydrolases-domain containing protein kinase [Arabidopsis thaliana]
UP12_8297	2.02765	0.0240876	NP_177852.2	adenine nucleotide alpha hydrolases-domain containing protein kinase [Arabidopsis thaliana]		UP12_2176	0.0358174	-2.56068	NP_181454.1	major facilitator protein [Arabidopsis thaliana]
UP12_2283	2.02528	0.0399453	NP_176132.1	amino acid permease 1 [Arabidopsis thaliana]		UP12_2034	0.00427365	-2.55759	NP_175056.1	Ras-related protein Rab-18 [Arabidopsis thaliana]
UP12_3942	2.02515	0.0047485	NP_177852.2	adenine nucleotide alpha hydrolases-domain containing protein kinase [Arabidopsis thaliana]		UP12_23372	0.0407732	-2.55447	NP_001154388.1	inactive poly [ADP-ribose
UP12_9834	2.02484	0.0391719	NP_177852.2	adenine nucleotide alpha hydrolases-domain containing protein kinase [Arabidopsis thaliana]		UP12_27161	0.0457439	-2.55084	AAO42252.1	putative pyruvate decarboxylase [Arabidopsis thaliana]
UP12_8762	2.0239	0.0193527	NP_177852.2	adenine nucleotide alpha hydrolases-domain containing protein kinase [Arabidopsis thaliana]		UP12_14925	0.0432061	-2.54962	NP_187762.1	uncharacterized protein [Arabidopsis thaliana]
UP12_15722	2.02287	0.0359375	Q84LG4.1	COPZ2_ARATH RecName: Full=Coatomer subunit zeta-2; AltName: Full=Zeta-2-coat protein; AltName: Full=Zeta-COP 2_x0001_gi		UP12_12004	0.00871118	-2.53847	NP_190454.1	phosphate transporter 3;2 [Arabidopsis thaliana]
UP12_23321	2.02156	0.0303588	NP_189109.1	putative kinase-like protein TMKL1 [Arabidopsis thaliana]		UP12_19237	0.0336838	-2.53615	NP_197483.1	protein EMBRYO DEFECTIVE 2734 [Arabidopsis thaliana]
UP12_14075	2.02134	0.0261255	NP_181684.1	S-formylglutathione hydrolase [Arabidopsis thaliana]		UP12_21064	0.0141155	-2.53524	NP_850050.1	alpha/beta-Hydrolases superfamily protein [Arabidopsis thaliana]
UP12_15577	2.0206	0.0164048	AAM67138.1	ripening-related protein-like [Arabidopsis thaliana]		UP12_4001	0.0405975	-2.52882	NP_177852.2	adenine nucleotide alpha hydrolases-domain containing protein kinase [Arabidopsis thaliana]
UP12_22804	2.02012	0.0337397	NP_193190.1	nuclear transcription factor Y subunit B-3 [Arabidopsis thaliana]		UP12_1875	0.00857548	-2.52294	AAG51475.1	AC069471_6 serine carboxypeptidase II, putative [Arabidopsis thaliana]
UP12_13876	2.01981	0.0277098	NP_564515.1	uncharacterized protein [Arabidopsis thaliana]		UP12_20267	0.00251077	-2.51781	NP_565597.1	EIN3-binding F-box protein 1 [Arabidopsis thaliana]
UP12_28442	2.01916	0.0319493	NP_188221.2	MAR-binding filament-like protein 1 [Arabidopsis thaliana]		UP12_21935	0.00812955	-2.51743	NP_201077.2	leucine-rich repeat protein kinase-like protein [Arabidopsis thaliana]
UP12_24699	2.0191	0.0420333	AAM97051.1	unknown protein [Arabidopsis thaliana]		UP12_2267	0.037703	-2.51699	AAM20507.1	P-glycoprotein-2 [Arabidopsis thaliana]
UP12_9533	2.01803	0.0197979	NP_177852.2	adenine nucleotide alpha hydrolases-domain containing protein kinase [Arabidopsis thaliana]		UP12_27000	0.0131965	-2.51225	NP_193934.1	putative F-box protein [Arabidopsis thaliana]
UP12_9519	2.0178	0.0386893	NP_177852.2	adenine nucleotide alpha hydrolases-domain containing protein kinase [Arabidopsis thaliana]		UP12_10420	0.0278505	-2.51135	NP_030435.1	PR-6 proteinase inhibitor family protein [Arabidopsis thaliana]
UP12_19613	2.01746	0.0409999	AAB51752.1	germin-like protein [Arabidopsis thaliana]		UP12_18354	0.0295536	-2.50977	AAD48972.1	AF162444_4 contains similarity to S. cerevisiae vacuolar protein sorting-associated protein VPS28 (GB:U39205) [Arabidopsis thaliana]
UP12_19783	2.01727	0.03152	NP_001118919.1	transcription factor UNE12 [Arabidopsis thaliana]		UP12_10211	0.0246341	-2.50757	NP_030435.1	PR-6 proteinase inhibitor family protein [Arabidopsis thaliana]
UP12_25045	2.01426	0.0186795	BAC42702.1	unknown protein [Arabidopsis thaliana]		UP12_26644	0.0371432	-2.50181	NP_187550.1	metallothionein 2A [Arabidopsis thaliana]
UP12_16252	2.01418	0.0251973	NP_181485.2	uncharacterized protein [Arabidopsis thaliana]		UP12_23324	0.011511	-2.50052	CAB10408.1	hypothetical protein [Arabidopsis thaliana]
UP12_14444	2.01387	0.0318388	NP_568871.1	uncharacterized protein [Arabidopsis thaliana]		UP12_20272	0.0191078	-2.49897	NP_191831.1	xyloglucan 6-xylosyltransferase [Arabidopsis thaliana]
UP12_8324	2.01368	0.0367782	NP_177852.2	adenine nucleotide alpha hydrolases-domain containing protein kinase [Arabidopsis thaliana]		UP12_6063	0.00599587	-2.49702	NP_177852.2	adenine nucleotide alpha hydrolases-domain containing protein kinase [Arabidopsis thaliana]
UP12_1308	2.01294	0.0098693	NP_199939.1	HAD superfamily, subfamily IIIB acid phosphatase [Arabidopsis thaliana]		UP12_13295	0.0364947	-2.4938	NP_001118885.1	Dof zinc finger protein DOF3.7 [Arabidopsis thaliana]
UP12_28205	2.01255	0.012563	NP_191218.2	hydroxyproline-rich glycoprotein family protein [Arabidopsis thaliana]		UP12_11050	0.0439757	-2.49312	NP_030435.1	PR-6 proteinase inhibitor family protein [Arabidopsis thaliana]
UP12_6540	2.01113	0.0135043	NP_177852.2	adenine nucleotide alpha hydrolases-domain containing protein kinase [Arabidopsis thaliana]		UP12_15553	0.00778049	-2.49188	NP_180503.1	glutathione S-transferase tau 7 [Arabidopsis thaliana]
UP12_23300	2.01063	0.0312899	NP_566630.1	protein kinase family protein [Arabidopsis thaliana]		UP12_1773	0.00945767	-2.48871	NP_200227.1	caffeic acid/5-hydroxyferulic acid O-methyltransferase [Arabidopsis thaliana]
UP12_24701	2.01057	0.0203655	AAX23847.1	hypothetical protein At3g21320 [Arabidopsis thaliana]		UP12_14558	0.00610664	-2.48789	NP_567588.1	major facilitator protein [Arabidopsis thaliana]
UP12_14606	2.01008	0.0339988	NP_196254.1	ribosomal protein S8e family protein [Arabidopsis thaliana]		UP12_17631	0.0047485	-2.48748	NP_177958.1	glutathione S-transferase TAU 20 [Arabidopsis thaliana]
UP12_22143	2.00841	0.030541	AAM63846.1	small nuclear ribonucleoprotein, putative [Arabidopsis thaliana]		UP12_8186	0.035911	-2.4859	NP_177852.2	adenine nucleotide alpha hydrolases-domain containing protein kinase [Arabidopsis thaliana]
UP12_25856	2.00841	0.0164042	CAX36509.1	F-box/Kelch repeat-containing F-box family protein [Arabidopsis thaliana]		UP12_27111	0.00859859	-2.48576	BAD94318.1	hypothetical protein [Arabidopsis thaliana]
UP12_10462	2.00719	0.0174841	NP_030435.1	PR-6 proteinase inhibitor family protein [Arabidopsis thaliana]		UP12_7251	0.0370517	-2.48424	NP_177852.2	adenine nucleotide alpha hydrolases-domain containing protein kinase [Arabidopsis thaliana]
UP12_7360	2.00692	0.0228844	NP_177852.2	adenine nucleotide alpha hydrolases-domain containing protein kinase [Arabidopsis thaliana]		UP12_12849	0.00422453	-2.48296	NP_191842.1	UDP-glucuronic acid decarboxylase [Arabidopsis thaliana]
UP12_14684	2.00667	0.0312179	NP_173609.1	ethylene-responsive transcription factor ERF012 [Arabidopsis thaliana]		UP12_7933	0.010228	-2.48125	NP_177852.2	adenine nucleotide alpha hydrolases-domain containing protein kinase [Arabidopsis thaliana]
UP12_3628	2.00562	0.0315871	NP_177852.2	adenine nucleotide alpha hydrolases-domain containing protein kinase [Arabidopsis thaliana]		UP12_21956	0.0100204	-2.48039	NP_197426.1	GPI-anchored glycoprotein membrane precursor [Arabidopsis thaliana]
UP12_24181	2.00523	0.024846	NP_174228.1	U-box domain-containing protein 17 [Arabidopsis thaliana]		UP12_24115	0.0072937	-2.48015	CAA61624.1	beta-fructofuranosidase [Arabidopsis thaliana]
UP12_24668	2.0049	0.0138675	AAM62991.1	unknown [Arabidopsis thaliana]		UP12_20589	0.0470901	-2.47921	CAB43344.1	1-deoxy-d-xylulose-5-phosphate reductoisomerase [Arabidopsis thaliana]
UP12_21953	2.00436	0.0204009	NP_177245.1	MLP-like protein 43 [Arabidopsis thaliana]		UP12_22658	0.0466402	-2.47842	AAB58497.1	UDP-glucose:indole-3-acetate beta-D-glucosyltransferase [Arabidopsis thaliana]
UP12_14204	2.00372	0.0471861	NP_567101.1	vesicle associated protein [Arabidopsis thaliana]		UP12_18518	0.0458864	-2.47634	NP_566542.1	mitotic phosphoprotein N' end (MPPN) family protein [Arabidopsis thaliana]
UP12_9204	2.00217	0.038081	NP_177852.2	adenine nucleotide alpha hydrolases-domain containing protein kinase [Arabidopsis thaliana]		UP12_24004	0.0291845	-2.47583	AFC67275.1	KNAT1/BP transcription factor splice variant [Arabidopsis thaliana]
UP12_8582	2.00178	0.0331158	NP_177852.2	adenine nucleotide alpha hydrolases-domain containing protein kinase [Arabidopsis thaliana]		UP12_2733	0.0322092	-2.4756	BAB02189.1	cytochrome P450 [Arabidopsis thaliana]
						UP12_18268	0.0117779	-2.47518	NP_189184.1	S-adenosylmethionine decarboxylase [Arabidopsis thaliana]
						UP12_16941	0.0355898	-2.47347	NP_196732.2	clathrin interactor EPSIN 1 [Arabidopsis thaliana]
						UP12_1263	0.00560243	-2.47058	NP_568009.5	PQ-loop repeat family protein / transmembrane family protein [Arabidopsis thaliana]
						UP12_14614	0.00533559	-2.4677	NP_192841.1	long-chain acyl-CoA synthetase [Arabidopsis thaliana]
						UP12_19690	0.028374	-2.46767	NP_566425.1	cysteine proteinase inhibitor 6 [Arabidopsis thaliana]
						UP12_9194	0.0494	-2.46532	NP_177852.2	adenine nucleotide alpha hydrolases-domain containing protein kinase [Arabidopsis thaliana]
						UP12_2286	0.0290039	-2.46532	NP_196082.2	7-keto-8-aminopelargonic acid (KAPA) synthase [Arabidopsis thaliana]
						UP12_5975	0.0110856	-2.46501	NP_177852.2	adenine nucleotide alpha hydrolases-domain containing protein kinase [Arabidopsis thaliana]
						UP12_171	0.0479791	-2.46389	NP_565380.1	Cupredoxin superfamily protein [Arabidopsis thaliana]
						UP12_13850	0.0189984	-2.46346	BAH56753.1	AT4G38220 [Arabidopsis thaliana]
						UP12_15162	0.0137809	-2.46244	AAM13190.1	unknown protein [Arabidopsis thaliana]
						UP12_6222	0.0262632	-2.45845	NP_177852.2	adenine nucleotide alpha hydrolases-domain containing protein kinase [Arabidopsis thaliana]
						UP12_2213	0.0446092	-2.45817	NP_974571.1	uncharacterized protein [Arabidopsis thaliana]
						UP12_14905	0.0164232	-2.45728	BAB33311.1	cytokinin receptor CRE1b [Arabidopsis thaliana]
						UP12_18571	0.034765	-2.45544	NP_680720.1	vacuolar protein sorting-associated protein 25 [Arabidopsis thaliana]
						UP12_17676	0.0127034	-2.45483	NP_565962.1	zinc finger CCCH domain-containing protein 30 [Arabidopsis thaliana]
						UP12_6469	0.0499613	-2.45103	NP_177852.2	adenine nucleotide alpha hydrolases-domain containing protein kinase [Arabidopsis thaliana]
						UP12_1347	0.01944	-2.44978	NP_188659.1	mitochondrial substrate carrier family protein [Arabidopsis thaliana]
						UP12_11673	0.0257404	-2.44669	NP_030435.1	PR-6 proteinase inhibitor family protein [Arabidopsis thaliana]
						UP12_23051	0.0293459	-2.44519	NP_186955.1	cellulose synthase-like protein D3 [Arabidopsis thaliana]
						UP12_618	0.0156157	-2.44405	NP_177852.2	adenine nucleotide alpha hydrolases-domain containing protein kinase [Arabidopsis thaliana]
						UP12_19966	0.0323637	-2.43962	NP_568850.1	transcription factor bHLH35 [Arabidopsis thaliana]
						UP12_16454	0.0085617	-2.43951	NP_194245.1	HAD superfamily, subfamily IIIB acid phosphatase [Arabidopsis thaliana]
						UP12_3524	0.00797748	-2.43886	NP_177852.2	adenine nucleotide alpha hydrolases-domain containing protein kinase [Arabidopsis thaliana]
						UP12_2943	0.0438506	-2.43592	AAB71953.1	similar to 'Mx' GTP-binding proteins [Arabidopsis thaliana]
						UP12_22078	0.0334928	-2.43427	NP_192880.1	Rossmann-fold NAD(P)-binding domain-containing protein [Arabidopsis thaliana]
						UP12_4138	0.0171878	-2.43214	NP_177852.2	adenine nucleotide alpha hydrolases-domain containing protein kinase [Arabidopsis thaliana]
						UP12_20261	0.0364065	-2.43059	NP_195292.2	pectin lyase-like superfamily protein [Arabidopsis thaliana]
						UP12_11797	0.00858951	-2.42886	NP_030435.1	PR-6 proteinase inhibitor family protein [Arabidopsis thaliana]
						UP12_11726	0.0326309	-2.42872	NP_030435.1	PR-6 proteinase inhibitor family protein [Arabidopsis thaliana]
						UP12_5259	0.0290377	-2.4228	NP_177852.2	adenine nucleotide alpha hydrolases-domain containing protein kinase [Arabidopsis thaliana]
						UP12_26199	0.028374	-2.42184	NP_193901.1	uncharacterized protein [Arabidopsis thaliana]
						UP12_7207	0.0331918	-2.42052	NP_177852.2	adenine nucleotide alpha hydrolases-domain containing protein kinase [Arabidopsis thaliana]
						UP12_18872	0.00752429	-2.42	NP_566837.1	uncharacterized protein [Arabidopsis thaliana]
						UP12_24183	0.0151069	-2.41936	NP_001078147.1	myb domain protein 26 [Arabidopsis thaliana]
						UP12_16292	0.0117176	-2.41868	NP_201212.1	phosphatidylinositol 4-OH kinase beta1 [Arabidopsis thaliana]
						UP12_24413	0.0370769	-2.41832	BAB02547.1	beta-1,4-xylosidase [Arabidopsis thaliana]
						UP12_3511	0.0235591	-2.41762	NP_177852.2	adenine nucleotide alpha hydrolases-domain containing protein kinase [Arabidopsis thaliana]
						UP12_19117	0.0476916	-2.41489	NP_564656.1	ALA-interacting subunit 3 [Arabidopsis thaliana]
						UP12_20062	0.00533559	-2.4142	AAN72063.1	t-complex polypeptide 1 homologue [Arabidopsis thaliana]
						UP12_19714	0.032151	-2.41169	BAB11420.1	unnamed protein product [Arabidopsis thaliana]
						UP12_21694	0.008601	-2.41137	AAL32568.1	Unknown protein [Arabidopsis thaliana]
						UP12_11714	0.0187081	-2.40916	NP_030435.1	PR-6 proteinase inhibitor family protein [Arabidopsis thaliana]
						UP12_46	0.0198996	-2.40849	NP_177852.2	adenine nucleotide alpha hydrolases-domain containing protein kinase [Arabidopsis thaliana]
						UP12_8843	0.0176955	-2.40781	NP_177852.2	adenine nucleotide alpha hydrolases-domain containing protein kinase [Arabidopsis thaliana]
						UP12_18669	0.00148153	-2.40742	NP_179943.1	methyl esterase 1 [Arabidopsis thaliana]
						UP12_1020	0.0391101	-2.40608	NP_030435.1	PR-6 proteinase inhibitor family protein [Arabidopsis thaliana]
						UP12_916	0.0152498	-2.40551	NP_177852.2	adenine nucleotide alpha hydrolases-domain containing protein kinase [Arabidopsis thaliana]
						UP12_16882	0.00666	-2.40283	AAM63025.1	unknown [Arabidopsis thaliana]
						UP12_20196	0.0356159	-2.39949	AAM63257.1	similar to MtN3 protein [Arabidopsis thaliana]
						UP12_20601	0.0246417	-2.39911	NP_199820.1	uncharacterized protein [Arabidopsis thaliana]
						UP12_6217	0.00356612	-2.39653	NP_177852.2	adenine nucleotide alpha hydrolases-domain containing protein kinase [Arabidopsis thaliana]
						UP12_5813	0.0089468	-2.39332	NP_177852.2	adenine nucleotide alpha hydrolases-domain containing protein kinase [Arabidopsis thaliana]
						UP12_17505	0.044196	-2.38957	NP_179546.2	enhanced ethylene response protein 5 [Arabidopsis thaliana]
						UP12_10295	0.0328644	-2.38945	NP_030435.1	PR-6 proteinase inhibitor family protein [Arabidopsis thaliana]
						UP12_15500	0.00784441	-2.38478	NP_182192.1	SAUR-like auxin-responsive protein [Arabidopsis thaliana]
						UP12_3019	0.0117858	-2.38337	NP_177852.2	adenine nucleotide alpha hydrolases-domain containing protein kinase [Arabidopsis thaliana]
						UP12_18326	0.014551	-2.38283	NP_173136.1	Ras-related protein RABA1b [Arabidopsis thaliana]
						UP12_17697	0.0139769	-2.38002	NP_174275.2	Magnesium transporter CorA-like family protein [Arabidopsis thaliana]
						UP12_2338	0.0166622	-2.37896	NP_180813.1	cellulose synthase-like protein B4 [Arabidopsis thaliana]
						UP12_23827	0.00696727	-2.37701	AAM62616.1	arabinogalactan protein-like [Arabidopsis thaliana]
						UP12_20237	0.0281681	-2.37479	Q9M9L0.2	APC11_ARATH RecName: Full=Anaphase-promoting complex subunit 11; AltName: Full=Cyclosome subunit 11_x0001_gi
						UP12_19090	0.0126608	-2.37456	NP_200543.1	galactose mutarotase-like superfamily protein [Arabidopsis thaliana]
						UP12_27170	0.0205374	-2.37255		C84609 hypothetical protein At2g22130 [imported
						UP12_12534	0.00533559	-2.37207	NP_196825.1	uncharacterized protein [Arabidopsis thaliana]
						UP12_94	0.0148465	-2.37174	NP_177852.2	adenine nucleotide alpha hydrolases-domain containing protein kinase [Arabidopsis thaliana]
						UP12_26489	0.00205542	-2.37064	NP_190422.1	SNF1-related protein kinase regulatory subunit gamma 1 [Arabidopsis thaliana]
						UP12_25609	0.02327	-2.36934	AGC12572.1	RPM1 [Arabidopsis thaliana]
						UP12_18604	0.0419342	-2.36672	NP_191617.1	C2H2-like zinc finger protein [Arabidopsis thaliana]
						UP12_21647	0.0288164	-2.3664	NP_566454.1	high mobility group B protein 10 [Arabidopsis thaliana]
						UP12_13142	0.04082	-2.36636	NP_196147.1	defective in anther dehiscence1-activating factor [Arabidopsis thaliana]
						UP12_18179	0.0127629	-2.36479	NP_181493.1	putative dolichyl-phosphate beta-glucosyltransferase [Arabidopsis thaliana]
						UP12_8063	0.0214034	-2.36467	NP_177852.2	adenine nucleotide alpha hydrolases-domain containing protein kinase [Arabidopsis thaliana]
						UP12_132	0.0248764	-2.3646	NP_192586.1	uncharacterized protein [Arabidopsis thaliana]
						UP12_23489	0.011511	-2.36446	NP_566824.1	carbamoyl phosphate synthetase A [Arabidopsis thaliana]
						UP12_5205	0.0207507	-2.36315	NP_177852.2	adenine nucleotide alpha hydrolases-domain containing protein kinase [Arabidopsis thaliana]
						UP12_26861	0.0123467	-2.36304	NP_181214.1	UDP-glucosyl transferase 73C2 [Arabidopsis thaliana]
						UP12_22280	0.0161389	-2.36222	AAM11573.1	AF480944_1 ring finger E3 ligase SINAT5 [Arabidopsis thaliana]
						UP12_28259	0.0133439	-2.36186	NP_176280.1	ATP-citrate lyase A-2 [Arabidopsis thaliana]
						UP12_16117	0.0477841	-2.3611	NP_191136.1	actin bundler LIM family protein WLIM2b [Arabidopsis thaliana]
						UP12_28602	0.048562	-2.36094	CAB89366.1	carboxypeptidase-like protein [Arabidopsis thaliana]
						UP12_915	0.0277763	-2.35973	NP_177852.2	adenine nucleotide alpha hydrolases-domain containing protein kinase [Arabidopsis thaliana]
						UP12_19186	0.0047485	-2.35751	NP_001117579.1	MLP-like protein 28 [Arabidopsis thaliana]
						UP12_15225	0.027524	-2.35531	NP_193524.2	PLATZ transcription factor family protein [Arabidopsis thaliana]
						UP12_17380	0.0200973	-2.35434	NP_196758.1	uncharacterized protein [Arabidopsis thaliana]
						UP12_20273	0.0222294	-2.3531	CAA65420.1	pathogenesis-related protein 1 [Arabidopsis thaliana]
						UP12_3242	0.0332849	-2.35217	NP_177852.2	adenine nucleotide alpha hydrolases-domain containing protein kinase [Arabidopsis thaliana]
						UP12_1197	0.0121636	-2.35079	NP_196153.1	peroxidase 52 [Arabidopsis thaliana]
						UP12_18091	0.0490021	-2.35053	NP_197746.1	Got1/Sft2-like vescicle transport protein [Arabidopsis thaliana]
						UP12_20298	0.0175569	-2.34865	NP_001117315.1	Mannose-binding lectin superfamily protein [Arabidopsis thaliana]
						UP12_29019	0.0370132	-2.34796	NP_176904.1	REF/SRPP-like protein [Arabidopsis thaliana]
						UP12_18534	0.0148306	-2.34484	AAK74013.1	AT3g44110/F26G5_60 [Arabidopsis thaliana]
						UP12_8434	0.008601	-2.34466	NP_177852.2	adenine nucleotide alpha hydrolases-domain containing protein kinase [Arabidopsis thaliana]
						UP12_445	0.0100217	-2.34426	NP_177852.2	adenine nucleotide alpha hydrolases-domain containing protein kinase [Arabidopsis thaliana]
						UP12_16707	0.0335577	-2.33886	NP_195187.1	BEL1-like homeodomain 6 [Arabidopsis thaliana]
						UP12_28306	0.02189	-2.33836	NP_850439.1	cytochrome P450 76C1 [Arabidopsis thaliana]
						UP12_3177	0.00857671	-2.33823	NP_177852.2	adenine nucleotide alpha hydrolases-domain containing protein kinase [Arabidopsis thaliana]
						UP12_20563	0.0292933	-2.33605	BAE98367.1	regulator of chromosome condensation-like protein [Arabidopsis thaliana]
						UP12_25963	0.0169303	-2.3351	NP_851093.1	glucuronidase 3 [Arabidopsis thaliana]
						UP12_8318	0.0267605	-2.33352	NP_177852.2	adenine nucleotide alpha hydrolases-domain containing protein kinase [Arabidopsis thaliana]
						UP12_21393	0.028374	-2.33294	NP_187211.1	alpha/beta-Hydrolases superfamily protein [Arabidopsis thaliana]
						UP12_23630	0.0337502	-2.32283	AAF79822.1	AC026875_2 T6D22.2 [Arabidopsis thaliana]
						UP12_10984	0.0156099	-2.3226	NP_030435.1	PR-6 proteinase inhibitor family protein [Arabidopsis thaliana]
						UP12_24831	0.0153902	-2.31128	NP_177089.2	pentatricopeptide repeat-containing protein [Arabidopsis thaliana]
						UP12_137	0.038081	-2.31065	NP_176113.1	Disease resistance-responsive (dirigent-like protein) family protein [Arabidopsis thaliana]
						UP12_4331	0.00728359	-2.30851	NP_177852.2	adenine nucleotide alpha hydrolases-domain containing protein kinase [Arabidopsis thaliana]
						UP12_23956	0.0190102	-2.30837	NP_568610.1	BRI1 kinase inhibitor 1 [Arabidopsis thaliana]
						UP12_26908	0.0322968	-2.30828	NP_182121.1	cytochrome P450, family 86, subfamily A, polypeptide 8 [Arabidopsis thaliana]
						UP12_2897	0.0111306	-2.30581	NP_172237.1	protein kinase APK1A [Arabidopsis thaliana]
						UP12_1725	0.0339794	-2.30489	AAM10321.1	AT5g67360/K8K14_8 [Arabidopsis thaliana]
						UP12_17607	0.0331178	-2.30443	NP_566245.1	uncharacterized protein [Arabidopsis thaliana]
						UP12_6287	0.0468644	-2.30076	NP_177852.2	adenine nucleotide alpha hydrolases-domain containing protein kinase [Arabidopsis thaliana]
						UP12_4089	0.0246417	-2.30043	NP_177852.2	adenine nucleotide alpha hydrolases-domain containing protein kinase [Arabidopsis thaliana]
						UP12_3114	0.0275494	-2.29996	NP_177852.2	adenine nucleotide alpha hydrolases-domain containing protein kinase [Arabidopsis thaliana]
						UP12_7845	0.00552402	-2.29638	NP_177852.2	adenine nucleotide alpha hydrolases-domain containing protein kinase [Arabidopsis thaliana]
						UP12_1634	0.0198936	-2.29516	NP_201267.1	cell wall / vacuolar inhibitor of fructosidase 2 [Arabidopsis thaliana]
						UP12_1713	0.0399619	-2.29477	AAD24403.1	AF036300_1 scarecrow-like 1 [Arabidopsis thaliana]
						UP12_9773	0.00922469	-2.29461	NP_177852.2	adenine nucleotide alpha hydrolases-domain containing protein kinase [Arabidopsis thaliana]
						UP12_17834	0.0309429	-2.29281	NP_199887.2	Heavy-metal-associated domain-containing protein [Arabidopsis thaliana]
						UP12_1522	0.0123467	-2.2912	NP_193524.2	PLATZ transcription factor family protein [Arabidopsis thaliana]
						UP12_13752	0.0199034	-2.29028	AAK91416.1	At1g62020/F8K4_21 [Arabidopsis thaliana]
						UP12_14173	0.044064	-2.29018	NP_197617.1	CCR4-associated factor 1B [Arabidopsis thaliana]
						UP12_7958	0.0259375	-2.28987	NP_177852.2	adenine nucleotide alpha hydrolases-domain containing protein kinase [Arabidopsis thaliana]
						UP12_6330	0.00463268	-2.28494	NP_177852.2	adenine nucleotide alpha hydrolases-domain containing protein kinase [Arabidopsis thaliana]
						UP12_23762	0.0277461	-2.28245	NP_187858.1	putative sulfate transporter 4.2 [Arabidopsis thaliana]
						UP12_1094	0.0222941	-2.27943	NP_030435.1	PR-6 proteinase inhibitor family protein [Arabidopsis thaliana]
						UP12_14586	0.0274629	-2.27711	NP_195190.1	Squalene synthase 1 [Arabidopsis thaliana]
						UP12_26020	0.0038819	-2.27639	BAD94111.1	calcium-dependent protein kinase [Arabidopsis thaliana]
						UP12_25539	0.0491546	-2.27417	AAN64176.1	unknown protein [Arabidopsis thaliana]
						UP12_3802	0.0337069	-2.26955	NP_177852.2	adenine nucleotide alpha hydrolases-domain containing protein kinase [Arabidopsis thaliana]
						UP12_13730	0.0167187	-2.26885	NP_567869.1	putative nucleoredoxin 3 [Arabidopsis thaliana]
						UP12_2003	0.0462944	-2.2686	NP_181525.2	signal peptidase complex subunit 2 [Arabidopsis thaliana]
						UP12_4605	0.00610664	-2.26668	NP_177852.2	adenine nucleotide alpha hydrolases-domain containing protein kinase [Arabidopsis thaliana]
						UP12_26814	0.00581126	-2.26632	NP_200307.1	pyruvate decarboxylase-2 [Arabidopsis thaliana]
						UP12_26765	0.037932	-2.26605	AAM62669.1	unknown [Arabidopsis thaliana]
						UP12_16499	0.0464787	-2.26491	NP_191906.1	serine carboxypeptidase-like 40 [Arabidopsis thaliana]
						UP12_21289	0.0117779	-2.26452	NP_179943.1	methyl esterase 1 [Arabidopsis thaliana]
						UP12_19825	0.0384987	-2.26186	NP_196180.1	alfin-like 1 protein [Arabidopsis thaliana]
						UP12_20590	0.0157198	-2.26079	NP_171738.1	putative chitinase [Arabidopsis thaliana]
						UP12_4221	0.0322569	-2.26034	NP_177852.2	adenine nucleotide alpha hydrolases-domain containing protein kinase [Arabidopsis thaliana]
						UP12_11545	0.0271027	-2.25985	NP_030435.1	PR-6 proteinase inhibitor family protein [Arabidopsis thaliana]
						UP12_23193	0.024662	-2.25891	NP_175319.2	protein trichome berefringence-like 7 [Arabidopsis thaliana]
						UP12_17688	0.0109577	-2.25739	NP_174275.2	Magnesium transporter CorA-like family protein [Arabidopsis thaliana]
						UP12_17693	0.0376903	-2.25581	NP_174275.2	Magnesium transporter CorA-like family protein [Arabidopsis thaliana]
						UP12_29405	0.0431649	-2.25517	NP_182064.1	brassinosteroid metabolic pathway protein BEN1 [Arabidopsis thaliana]
						UP12_21355	0.0475923	-2.2548	BAD94252.1	hypothetical protein [Arabidopsis thaliana]
						UP12_1446	0.0378041	-2.25436	NP_564507.1	probable carboxylesterase 2 [Arabidopsis thaliana]
						UP12_1177	0.0128531	-2.25412	NP_030435.1	PR-6 proteinase inhibitor family protein [Arabidopsis thaliana]
						UP12_6338	0.0275577	-2.25345	NP_177852.2	adenine nucleotide alpha hydrolases-domain containing protein kinase [Arabidopsis thaliana]
						UP12_17766	0.0263297	-2.25116	NP_190012.1	putative CCR4-associated factor 1 [Arabidopsis thaliana]
						UP12_23667	0.0462734	-2.25115	CAB87667.1	subtilisin-like protease-like protein [Arabidopsis thaliana]
						UP12_21240	0.0189941	-2.24955	AAO42227.1	putative strictosidine synthase [Arabidopsis thaliana]
						UP12_26266	0.0199328	-2.24604	NP_564323.1	uncharacterized protein [Arabidopsis thaliana]
						UP12_22473	0.0335602	-2.24572	ACH78247.1	NADH dehydrogenase subunit 5 [Arabidopsis thaliana]
						UP12_12683	0.0362093	-2.24406	AAN72002.1	expressed protein [Arabidopsis thaliana]
						UP12_12363	0.0470627	-2.24212	NP_001077478.1	NOT2 / NOT3 / NOT5 family protein [Arabidopsis thaliana]
						UP12_29113	0.00463268	-2.24125	NP_180569.1	Zinc transporter 6 [Arabidopsis thaliana]
						UP12_20415	0.0283664	-2.23929	NP_179589.1	pathogenesis-related protein-1-like protein [Arabidopsis thaliana]
						UP12_24464	0.0419461	-2.23912	NP_176944.2	zinc-finger domain of monoamine-oxidase A repressor R1 protein [Arabidopsis thaliana]
						UP12_28174	0.0498608	-2.23844	BAD94118.1	putative endosomal protein [Arabidopsis thaliana]
						UP12_17912	0.0429886	-2.23663	NP_850005.1	uncharacterized protein [Arabidopsis thaliana]
						UP12_11672	0.0124113	-2.23474	NP_030435.1	PR-6 proteinase inhibitor family protein [Arabidopsis thaliana]
						UP12_4140	0.0128917	-2.2334	NP_177852.2	adenine nucleotide alpha hydrolases-domain containing protein kinase [Arabidopsis thaliana]
						UP12_13080	0.00610664	-2.23314	NP_199939.1	HAD superfamily, subfamily IIIB acid phosphatase [Arabidopsis thaliana]
						UP12_12018	0.00318634	-2.23198	NP_564813.1	glutathione peroxidase 8 [Arabidopsis thaliana]
						UP12_1998	0.0323336	-2.23077	NP_192765.1	putative wound-responsive protein [Arabidopsis thaliana]
						UP12_18521	0.0317868	-2.2264	CAP08822.1	dihydroflavonol reductase [Arabidopsis thaliana]
						UP12_5074	0.0160007	-2.22361	NP_177852.2	adenine nucleotide alpha hydrolases-domain containing protein kinase [Arabidopsis thaliana]
						UP12_25910	0.0217331	-2.22354	NP_201541.1	peroxidase 73 [Arabidopsis thaliana]
						UP12_12931	0.0324648	-2.22006	NP_180103.2	uncharacterized protein [Arabidopsis thaliana]
						UP12_19819	0.0292947	-2.21859	NP_001190094.1	dentin sialophosphoprotein-related protein [Arabidopsis thaliana]
						UP12_16140	0.00533559	-2.21753	NP_191551.1	RAB GDP dissociation inhibitor 2 [Arabidopsis thaliana]
						UP12_5125	0.012477	-2.21688	NP_177852.2	adenine nucleotide alpha hydrolases-domain containing protein kinase [Arabidopsis thaliana]
						UP12_27167	0.0143839	-2.2161	NP_174119.1	Sphingosine-1-phosphate lyase [Arabidopsis thaliana]
						UP12_3203	0.0208856	-2.20617	NP_177852.2	adenine nucleotide alpha hydrolases-domain containing protein kinase [Arabidopsis thaliana]
						UP12_10822	0.0385325	-2.20555	NP_030435.1	PR-6 proteinase inhibitor family protein [Arabidopsis thaliana]
						UP12_7778	0.013762	-2.2052	NP_177852.2	adenine nucleotide alpha hydrolases-domain containing protein kinase [Arabidopsis thaliana]
						UP12_18908	0.0201634	-2.20206	NP_197894.1	cytochrome P450 71B11 [Arabidopsis thaliana]
						UP12_6026	0.0193527	-2.19866	NP_177852.2	adenine nucleotide alpha hydrolases-domain containing protein kinase [Arabidopsis thaliana]
						UP12_6015	0.0211148	-2.19852	NP_177852.2	adenine nucleotide alpha hydrolases-domain containing protein kinase [Arabidopsis thaliana]
						UP12_1341	0.0281681	-2.19818	NP_201021.1	peptidoglycan-binding LysM domain-containing protein [Arabidopsis thaliana]
						UP12_9576	0.0457986	-2.19778	NP_177852.2	adenine nucleotide alpha hydrolases-domain containing protein kinase [Arabidopsis thaliana]
						UP12_1540	0.0103606	-2.19595	NP_563745.1	inosine nucleoside hydrolase [Arabidopsis thaliana]
						UP12_4147	0.035911	-2.19331	NP_177852.2	adenine nucleotide alpha hydrolases-domain containing protein kinase [Arabidopsis thaliana]
						UP12_2435	0.033541	-2.19282	NP_568795.1	uncharacterized protein [Arabidopsis thaliana]
						UP12_1469	0.0123027	-2.19264	NP_173655.2	UDP-glucosyl transferase 85A3 [Arabidopsis thaliana]
						UP12_26860	0.0228844	-2.19149	NP_181214.1	UDP-glucosyl transferase 73C2 [Arabidopsis thaliana]
						UP12_8753	0.0441566	-2.19107	NP_177852.2	adenine nucleotide alpha hydrolases-domain containing protein kinase [Arabidopsis thaliana]
						UP12_5236	0.0141155	-2.18983	NP_177852.2	adenine nucleotide alpha hydrolases-domain containing protein kinase [Arabidopsis thaliana]
						UP12_10306	0.0264744	-2.18913	NP_030435.1	PR-6 proteinase inhibitor family protein [Arabidopsis thaliana]
						UP12_14559	0.0263985	-2.18872	NP_567588.1	major facilitator protein [Arabidopsis thaliana]
						UP12_4340	0.0420333	-2.1869	NP_177852.2	adenine nucleotide alpha hydrolases-domain containing protein kinase [Arabidopsis thaliana]
						UP12_23357	0.0218443	-2.18671	BAH57176.1	AT5G11200 [Arabidopsis thaliana]
						UP12_26493	0.0089468	-2.18652	NP_180927.1	ethylene-responsive transcription factor ERF112 [Arabidopsis thaliana]
						UP12_15478	0.0369335	-2.18645	NP_187207.1	60S ribosomal protein L22-2 [Arabidopsis thaliana]
						UP12_9168	0.0336838	-2.18292	NP_177852.2	adenine nucleotide alpha hydrolases-domain containing protein kinase [Arabidopsis thaliana]
						UP12_4493	0.00978862	-2.18101	NP_177852.2	adenine nucleotide alpha hydrolases-domain containing protein kinase [Arabidopsis thaliana]
						UP12_13072	0.0293032	-2.18035	AAM66958.1	histone H2B [Arabidopsis thaliana]
						UP12_18325	0.0157952	-2.18025	NP_173136.1	Ras-related protein RABA1b [Arabidopsis thaliana]
						UP12_15208	0.014378	-2.17998	NP_199368.1	maintenance of ploidy protein MOB1 [Arabidopsis thaliana]
						UP12_23987	0.0475923	-2.17979	NP_566749.1	aldehyde dehydrogenase 2C4 [Arabidopsis thaliana]
						UP12_22393	0.0471653	-2.17918	NP_179356.1	putative AMP-binding protein [Arabidopsis thaliana]
						UP12_12899	0.0349597	-2.17778	NP_564948.1	peroxidase 11 [Arabidopsis thaliana]
						UP12_7979	0.0137853	-2.17773	NP_177852.2	adenine nucleotide alpha hydrolases-domain containing protein kinase [Arabidopsis thaliana]
						UP12_2601	0.0234487	-2.17615	AAD28777.1	AF134130_1 Lhcb6 protein [Arabidopsis thaliana]
						UP12_19985	0.0221365	-2.17585	NP_192765.1	putative wound-responsive protein [Arabidopsis thaliana]
						UP12_22072	0.0062472	-2.17273	AAM64166.1	AF515697_1 cleavage stimulation factor 77 [Arabidopsis thaliana]
						UP12_19264	0.0230337	-2.1662	NP_566599.1	modifier of snc1,4 [Arabidopsis thaliana]
						UP12_21087	0.0273254	-2.16556	NP_197895.1	cytochrome P450 71B12 [Arabidopsis thaliana]
						UP12_3624	0.0172238	-2.16309	NP_177852.2	adenine nucleotide alpha hydrolases-domain containing protein kinase [Arabidopsis thaliana]
						UP12_5638	0.0117779	-2.16181	NP_177852.2	adenine nucleotide alpha hydrolases-domain containing protein kinase [Arabidopsis thaliana]
						UP12_21880	0.0427801	-2.16159	BAD94194.1	hypothetical protein [Arabidopsis thaliana]
						UP12_22289	0.0233187	-2.16129	NP_172022.1	zinc transporter 5 [Arabidopsis thaliana]
						UP12_19958	0.0277098	-2.16046	AAF17626.1	AC009978_2 T23E18.6 [Arabidopsis thaliana]
						UP12_11119	0.0165946	-2.15887	NP_030435.1	PR-6 proteinase inhibitor family protein [Arabidopsis thaliana]
						UP12_922	0.01648	-2.15811	NP_177852.2	adenine nucleotide alpha hydrolases-domain containing protein kinase [Arabidopsis thaliana]
						UP12_11632	0.0499407	-2.15609	NP_030435.1	PR-6 proteinase inhibitor family protein [Arabidopsis thaliana]
						UP12_3227	0.017389	-2.15592	NP_177852.2	adenine nucleotide alpha hydrolases-domain containing protein kinase [Arabidopsis thaliana]
						UP12_9240	0.0459464	-2.15472	NP_177852.2	adenine nucleotide alpha hydrolases-domain containing protein kinase [Arabidopsis thaliana]
						UP12_22833	0.0327234	-2.15472	NP_180569.1	Zinc transporter 6 [Arabidopsis thaliana]
						UP12_22255	0.0167713	-2.15094	AAM62507.1	unknown [Arabidopsis thaliana]
						UP12_28394	0.0276428	-2.1506	AAL32568.1	Unknown protein [Arabidopsis thaliana]
						UP12_19571	0.0189795	-2.15048	NP_565029.1	Proteinase inhibitor, propeptide [Arabidopsis thaliana]
						UP12_21983	0.00684978	-2.14989	ACH78246.1	NADH dehydrogenase subunit 4 [Arabidopsis thaliana]
						UP12_23637	0.0216378	-2.14905	AAL06942.1	At2g26170/T19L18.2 [Arabidopsis thaliana]
						UP12_23562	0.0322326	-2.14835	AAD25746.1	AC007060_4 EST gb
						UP12_22514	0.0308994	-2.14763	NP_198005.1	plastocyanin-like domain-containing protein / putative mavicyanin [Arabidopsis thaliana]
						UP12_11923	0.0401134	-2.14548	NP_177812.1	protein SM-LIKE 3B [Arabidopsis thaliana]
						UP12_13375	0.0204692	-2.14431	NP_180441.1	histone H4 [Arabidopsis thaliana]
						UP12_1912	0.0171878	-2.14403	NP_199892.1	bidirectional sugar transporter SWEET10 [Arabidopsis thaliana]
						UP12_1923	0.0151335	-2.14326	NP_197483.1	protein EMBRYO DEFECTIVE 2734 [Arabidopsis thaliana]
						UP12_25964	0.0148465	-2.14056	AAC62794.1	T2L5.6 gene product [Arabidopsis thaliana]
						UP12_6369	0.0234664	-2.13966	NP_177852.2	adenine nucleotide alpha hydrolases-domain containing protein kinase [Arabidopsis thaliana]
						UP12_13107	0.0304465	-2.13661	AAM91526.1	unknown protein [Arabidopsis thaliana]
						UP12_22205	0.0168417	-2.13647	NP_568374.1	RING/U-box domain-containing protein [Arabidopsis thaliana]
						UP12_4905	0.0383531	-2.13494	NP_177852.2	adenine nucleotide alpha hydrolases-domain containing protein kinase [Arabidopsis thaliana]
						UP12_18432	0.0483591	-2.13487	NP_001189643.1	histone H1.2 [Arabidopsis thaliana]
						UP12_5547	0.0238736	-2.13078	NP_177852.2	adenine nucleotide alpha hydrolases-domain containing protein kinase [Arabidopsis thaliana]
						UP12_14481	0.0047485	-2.12965	AAC32039.1	uclacyanin II [Arabidopsis thaliana]
						UP12_24396	0.0372591	-2.12808	NP_194533.1	nodulin MtN21-like transporter family protein [Arabidopsis thaliana]
						UP12_1915	0.0399381	-2.12739	AAF68117.1	AC010793_12 F20B17.17 [Arabidopsis thaliana]
						UP12_29695	0.0212612	-2.12522	AAM20447.1	patatin-like protein [Arabidopsis thaliana]
						UP12_2429	0.0259375	-2.1233	NP_199704.1	hydroxycinnamoyl-CoA shikimate/quinate hydroxycinnamoyl transferase [Arabidopsis thaliana]
						UP12_5955	0.0317011	-2.12267	NP_177852.2	adenine nucleotide alpha hydrolases-domain containing protein kinase [Arabidopsis thaliana]
						UP12_370	0.0228844	-2.12192	NP_177852.2	adenine nucleotide alpha hydrolases-domain containing protein kinase [Arabidopsis thaliana]
						UP12_25888	0.0173851	-2.12154	NP_567775.1	aluminum induced protein with YGL and LRDR motifs [Arabidopsis thaliana]
						UP12_8291	0.0405212	-2.11866	NP_177852.2	adenine nucleotide alpha hydrolases-domain containing protein kinase [Arabidopsis thaliana]
						UP12_15344	0.0348021	-2.11468	NP_178319.1	defensin-like protein 2 [Arabidopsis thaliana]
						UP12_24457	0.0343971	-2.11316	NP_172250.1	ankyrin repeats-containing protein [Arabidopsis thaliana]
						UP12_8114	0.0401601	-2.11208	NP_177852.2	adenine nucleotide alpha hydrolases-domain containing protein kinase [Arabidopsis thaliana]
						UP12_21409	0.0257404	-2.11164	AAF81343.1	AC007767_23 Contains similarity to a peptide transport protein homolog F17L22.140
						UP12_29006	0.0172238	-2.10982	NP_172142.2	3-hydroxyisobutyryl-CoA hydrolase-like protein 5 [Arabidopsis thaliana]
						UP12_14419	0.0377016	-2.10973	AAM61082.1	Alpha-expansin 11 precursor (At-EXP11) (AtEx11) (Ath-ExpAlpha-1.14) [Arabidopsis thaliana]
						UP12_17368	0.0124113	-2.10802	NP_199268.1	uncharacterized protein [Arabidopsis thaliana]
						UP12_15548	0.0133289	-2.1063	NP_177802.2	thioredoxin Y1 [Arabidopsis thaliana]
						UP12_251	0.00553786	-2.10512	AAD14442.1	putative alcohol dehydrogenase [Arabidopsis thaliana]
						UP12_19409	0.0475923	-2.10355	NP_179616.1	photosystem I subunit E-2 [Arabidopsis thaliana]
						UP12_5319	0.0412936	-2.10344	NP_177852.2	adenine nucleotide alpha hydrolases-domain containing protein kinase [Arabidopsis thaliana]
						UP12_13606	0.0488877	-2.10222	BAD94606.1	CAF protein [Arabidopsis thaliana]
						UP12_12796	0.00812955	-2.09937	NP_171656.1	heavy-metal-associated domain-containing protein [Arabidopsis thaliana]
						UP12_22515	0.00422453	-2.09885	NP_198005.1	plastocyanin-like domain-containing protein / putative mavicyanin [Arabidopsis thaliana]
						UP12_29496	0.0298557	-2.09851	NP_566493.1	bidirectional sugar transporter SWEET2 [Arabidopsis thaliana]
						UP12_15619	0.0196378	-2.09779	NP_565678.1	CAX-interacting protein 4 [Arabidopsis thaliana]
						UP12_15636	0.032677	-2.0968	NP_180643.1	glutathione S-transferase PHI 9 [Arabidopsis thaliana]
						UP12_124	0.0140522	-2.09677	NP_568723.1	kelch repeat-containing protein [Arabidopsis thaliana]
						UP12_17795	0.0299228	-2.09458	NP_179913.1	WRKY DNA-binding protein 15 [Arabidopsis thaliana]
						UP12_3109	0.023109	-2.09422	NP_177852.2	adenine nucleotide alpha hydrolases-domain containing protein kinase [Arabidopsis thaliana]
						UP12_2803	0.0196378	-2.08882	CAB38609.1	hypothetical protein [Arabidopsis thaliana]
						UP12_22489	0.0251032	-2.08816	NP_201485.1	SAP domain-containing protein [Arabidopsis thaliana]
						UP12_9496	0.0237716	-2.08672	NP_177852.2	adenine nucleotide alpha hydrolases-domain containing protein kinase [Arabidopsis thaliana]
						UP12_21498	0.0430443	-2.0841	BAA13687.1	AR791 [Arabidopsis thaliana]
						UP12_7957	0.0303836	-2.08326	NP_177852.2	adenine nucleotide alpha hydrolases-domain containing protein kinase [Arabidopsis thaliana]
						UP12_6616	0.0476009	-2.08206	NP_177852.2	adenine nucleotide alpha hydrolases-domain containing protein kinase [Arabidopsis thaliana]
						UP12_27160	0.0453962	-2.08137	AAB16854.1	pyruvate decarboxylase [Arabidopsis thaliana]
						UP12_15513	0.0417882	-2.08108	NP_182192.1	SAUR-like auxin-responsive protein [Arabidopsis thaliana]
						UP12_24744	0.00983048	-2.08085	NP_188065.1	NB-ARC domain-containing disease resistance protein [Arabidopsis thaliana]
						UP12_5265	0.0272876	-2.07922	NP_177852.2	adenine nucleotide alpha hydrolases-domain containing protein kinase [Arabidopsis thaliana]
						UP12_3020	0.0128239	-2.07843	NP_177852.2	adenine nucleotide alpha hydrolases-domain containing protein kinase [Arabidopsis thaliana]
						UP12_14496	0.0318846	-2.07789	NP_172274.1	protein disulfide isomerase 5-1 [Arabidopsis thaliana]
						UP12_22867	0.00987221	-2.07763	BAD43470.1	unnamed protein product [Arabidopsis thaliana]
						UP12_5774	0.00511465	-2.0773	NP_177852.2	adenine nucleotide alpha hydrolases-domain containing protein kinase [Arabidopsis thaliana]
						UP12_23801	0.0470827	-2.0766	NP_565468.1	tetraspanin family protein [Arabidopsis thaliana]
						UP12_4915	0.030683	-2.07632	NP_177852.2	adenine nucleotide alpha hydrolases-domain containing protein kinase [Arabidopsis thaliana]
						UP12_2890	0.0126572	-2.07593	BAD93829.1	hypothetical protein [Arabidopsis thaliana]
						UP12_22868	0.0414465	-2.07576	AAK82499.1	AT5g14180/MUA22_18 [Arabidopsis thaliana]
						UP12_2400	0.00857548	-2.07559	NP_001190023.1	glycosyl hydrolase family protein [Arabidopsis thaliana]
						UP12_28249	0.0414211	-2.07394	NP_178051.1	metacaspase 5 [Arabidopsis thaliana]
						UP12_2444	0.0126635	-2.07323	NP_001154311.1	4-hydroxyphenylpyruvate dioxygenase [Arabidopsis thaliana]
						UP12_20605	0.0469977	-2.07218	NP_051087.1	photosystem II protein H [Arabidopsis thaliana]
						UP12_17811	0.00738683	-2.07188	NP_181138.1	BEL1-like homeodomain 1 [Arabidopsis thaliana]
						UP12_4066	0.0498524	-2.07105	NP_177852.2	adenine nucleotide alpha hydrolases-domain containing protein kinase [Arabidopsis thaliana]
						UP12_13308	0.0369652	-2.07029	BAB01695.1	unnamed protein product [Arabidopsis thaliana]
						UP12_3389	0.0185321	-2.06856	NP_177852.2	adenine nucleotide alpha hydrolases-domain containing protein kinase [Arabidopsis thaliana]
						UP12_12583	0.00797748	-2.06692	NP_197199.1	2-alkenal reductase [Arabidopsis thaliana]
						UP12_16747	0.0130574	-2.06602	NP_181227.1	membrin 11 [Arabidopsis thaliana]
						UP12_17855	0.0469977	-2.06439	BAF02006.1	hypothetical protein [Arabidopsis thaliana]
						UP12_18158	0.013197	-2.06419	NP_187240.1	Hydrophobic protein RCI2B [Arabidopsis thaliana]
						UP12_14849	0.0148465	-2.06381	NP_565380.1	Cupredoxin superfamily protein [Arabidopsis thaliana]
						UP12_5827	0.0280957	-2.06306	NP_177852.2	adenine nucleotide alpha hydrolases-domain containing protein kinase [Arabidopsis thaliana]
						UP12_22093	0.0219804	-2.06196	NP_187211.1	alpha/beta-Hydrolases superfamily protein [Arabidopsis thaliana]
						UP12_15077	0.0395698	-2.06173	BAF00328.1	calcium/calmodulin-dependent protein kinase CaMK1 [Arabidopsis thaliana]
						UP12_12530	0.012563	-2.06151	NP_196825.1	uncharacterized protein [Arabidopsis thaliana]
						UP12_17257	0.0221365	-2.05996	AAM10321.1	AT5g67360/K8K14_8 [Arabidopsis thaliana]
						UP12_25202	0.0372216	-2.05592	NP_180416.1	cupin domain-containing protein [Arabidopsis thaliana]
						UP12_13028	0.0102066	-2.05548	AAN60251.1	unknown [Arabidopsis thaliana]
						UP12_2239	0.0496193	-2.05499	NP_566975.1	delta(14)-sterol reductase [Arabidopsis thaliana]
						UP12_2499	0.0248764	-2.05344	NP_974397.1	alpha/beta-Hydrolases superfamily protein [Arabidopsis thaliana]
						UP12_3471	0.0085617	-2.05242	NP_177852.2	adenine nucleotide alpha hydrolases-domain containing protein kinase [Arabidopsis thaliana]
						UP12_23706	0.0110812	-2.05174	NP_001030998.1	bZIP transcription factor family protein [Arabidopsis thaliana]
						UP12_26130	0.0107499	-2.04916	NP_180193.1	3-ketoacyl-CoA synthase 10 [Arabidopsis thaliana]
						UP12_24765	0.0484252	-2.04412	NP_181326.1	putative peptide/nitrate transporter [Arabidopsis thaliana]
						UP12_8499	0.047698	-2.04403	NP_177852.2	adenine nucleotide alpha hydrolases-domain containing protein kinase [Arabidopsis thaliana]
						UP12_1941	0.0156099	-2.04266	NP_187301.1	putative transcription factor MYB108 [Arabidopsis thaliana]
						UP12_7155	0.0205636	-2.04229	NP_177852.2	adenine nucleotide alpha hydrolases-domain containing protein kinase [Arabidopsis thaliana]
						UP12_22538	0.0226489	-2.04195	AAC49353.1	thioredoxin h [Arabidopsis thaliana]
						UP12_1596	0.012563	-2.04143	NP_001119225.1	uncharacterized protein [Arabidopsis thaliana]
						UP12_29299	0.0438506	-2.03741	NP_193702.1	RING/U-box domain-containing protein [Arabidopsis thaliana]
						UP12_29438	0.00487598	-2.03727	NP_196613.2	AP2-like ethylene-responsive transcription factor AIL6 [Arabidopsis thaliana]
						UP12_7388	0.00886771	-2.03529	NP_177852.2	adenine nucleotide alpha hydrolases-domain containing protein kinase [Arabidopsis thaliana]
						UP12_17578	0.0165799	-2.03239	NP_200853.1	auxin response factor 4 [Arabidopsis thaliana]
						UP12_23679	0.0430896	-2.03089	NP_191010.1	chitinase class IV [Arabidopsis thaliana]
						UP12_22408	0.0337263	-2.03055	NP_566393.1	uncharacterized protein [Arabidopsis thaliana]
						UP12_18310	0.0325109	-2.02578	NP_195013.1	SRPBCC ligand-binding domain-containing protein [Arabidopsis thaliana]
						UP12_21326	0.044541	-2.02459	AAM61206.1	transcription factor-like protein [Arabidopsis thaliana]
						UP12_1515	0.00742153	-2.02408	NP_193723.3	Glutathione S-transferase family protein [Arabidopsis thaliana]
						UP12_29451	0.0287404	-2.02255	NP_187211.1	alpha/beta-Hydrolases superfamily protein [Arabidopsis thaliana]
						UP12_11774	0.0316356	-2.02222	NP_030435.1	PR-6 proteinase inhibitor family protein [Arabidopsis thaliana]
						UP12_28034	0.0276459	-2.02208	AAN60346.1	unknown [Arabidopsis thaliana]
						UP12_4696	0.0496884	-2.02176	NP_177852.2	adenine nucleotide alpha hydrolases-domain containing protein kinase [Arabidopsis thaliana]
						UP12_4330	0.0360669	-2.02175	NP_177852.2	adenine nucleotide alpha hydrolases-domain containing protein kinase [Arabidopsis thaliana]
						UP12_19242	0.0283943	-2.01954	NP_197483.1	protein EMBRYO DEFECTIVE 2734 [Arabidopsis thaliana]
						UP12_1097	0.0174632	-2.01833	NP_030435.1	PR-6 proteinase inhibitor family protein [Arabidopsis thaliana]
						UP12_520	0.0389533	-2.01579	NP_177852.2	adenine nucleotide alpha hydrolases-domain containing protein kinase [Arabidopsis thaliana]
						UP12_71	0.0238679	-2.01524	NP_177852.2	adenine nucleotide alpha hydrolases-domain containing protein kinase [Arabidopsis thaliana]
						UP12_10236	0.0401792	-2.01438	NP_030435.1	PR-6 proteinase inhibitor family protein [Arabidopsis thaliana]
						UP12_18161	0.026356	-2.01379	NP_851114.1	ubiquitin-conjugating enzyme E2 8 [Arabidopsis thaliana]
						UP12_1495	0.0148465	-2.01206	NP_176268.1	probable aldo-keto reductase 3 [Arabidopsis thaliana]
						UP12_20038	0.0410187	-2.01198	NP_181525.2	signal peptidase complex subunit 2 [Arabidopsis thaliana]
						UP12_1636	0.0134235	-2.01166	BAD95438.1	hypothetical protein [Arabidopsis thaliana]
						UP12_6301	0.0487521	-2.01164	NP_177852.2	adenine nucleotide alpha hydrolases-domain containing protein kinase [Arabidopsis thaliana]
						UP12_6225	0.041618	-2.01152	NP_177852.2	adenine nucleotide alpha hydrolases-domain containing protein kinase [Arabidopsis thaliana]
						UP12_14964	0.0135518	-2.00783	NP_181622.2	nodulin MtN21-like transporter family protein [Arabidopsis thaliana]
						UP12_3066	0.0102543	-2.00613	NP_177852.2	adenine nucleotide alpha hydrolases-domain containing protein kinase [Arabidopsis thaliana]
						UP12_21948	0.00711064	-2.0061	NP_194988.2	Enhancer of polycomb-like transcription factor protein [Arabidopsis thaliana]
						UP12_8611	0.030253	-2.00593	NP_177852.2	adenine nucleotide alpha hydrolases-domain containing protein kinase [Arabidopsis thaliana]
						UP12_20064	0.0312179	-2.00551	AAN72063.1	t-complex polypeptide 1 homologue [Arabidopsis thaliana]
						UP12_5712	0.0370517	-2.0053	NP_177852.2	adenine nucleotide alpha hydrolases-domain containing protein kinase [Arabidopsis thaliana]
						UP12_17088	0.0254457	-2.00386	NP_565380.1	Cupredoxin superfamily protein [Arabidopsis thaliana]
						UP12_16203	0.037283	-2.00291	NP_172091.1	uncharacterized protein [Arabidopsis thaliana]
						UP12_24319	0.0236747	-2.00203	BAF01922.1	2-oxoglutarate dehydrogenase, E1 component [Arabidopsis thaliana]
						UP12_21559	0.00560243	-2.00132	AAF79481.1	AC022492_25 F1L3.23 [Arabidopsis thaliana]
						UP12_22028	0.0439952	-2.00081	NP_181559.1	ferritin 4 [Arabidopsis thaliana]
						UP12_1276	0.0393398	-2.00063	NP_564621.1	uncharacterized protein [Arabidopsis thaliana]
						UP12_24975	0.0284865	-2.00042	BAF01895.1	hypothetical protein [Arabidopsis thaliana]
						UP12_27688	0.0416933	-2.00006	NP_190383.1	aldehyde dehydrogenase 2B4 [Arabidopsis thaliana]
					_x0001_gi
					_x0001_gi
