# Supplementary material for: Genomic regions, cellular components and gene regulatory basis underlying pod length variations in cowpea (V. unguiculata L. Walp)
Source: Plant Biotechnol J. 2016 Oct 17;15(5):547–57. doi: 10.1111/pbi.12639 (PMC5399003; doi:10.1111/pbi.12639)
Supplement: Supplementary file 11 — Table S8 List of the GO terms overrepresented between the two RNA pools. [file PBI-15-547-s007.xlsx]

## Sheet: by enrichement
Table S8. List of the GO terms overrepresented between the two RNA pools.
	GO Term	Description	Enrichment	P-value	Genes
	GO:0010037	response to carbon dioxide	11.24	0.000702	[BCA4 - beta carbonic anhydrase 4, ATSBT5.2 - subtilisin-like serine endopeptidase family protein, CA1 - carbonic anhydrase 1]
	GO:0019310	inositol catabolic process	11.24	0.000702	[MIOX5 - myo-inositol oxygenase 5, MIOX1 - inositol oxygenase 1, MIOX2 - myo-inositol oxygenase 2]
	GO:0019953	sexual reproduction	7.49	0.000807	[EXLA2 - expansin-like a2, EXLB1 - expansin-like b1, EXPB2 - expansin b2, AT1G75900 - gdsl esterase/lipase exl3]
	GO:0007018	microtubule-based movement	4.63	0.000377	[AT3G44050 - kinesin motor protein-like protein, AT1G72250 - di-glucose binding protein with kinesin motor domain, AT2G37420 - atp binding microtubule motor family protein, AT5G60930 - kinesin family member 4/7/21/27, AT2G36200 - kinesin family protein, AT1G18550 - atp binding microtubule motor family protein, KP1 - kinesin-like protein 1]
	GO:0010476	gibberellin mediated signaling pathway	4.06	6.64e-06	[AT3G28857 - basic helix-loop-helix (bhlh) dna-binding family protein, ZFP6 - zinc finger protein 6, AT4G27250 - rossmann-fold nad(p)-binding domain-containing protein, AT1G17010 - 2-oxoglutarate (2og) and fe(ii)-dependent oxygenase superfamily protein, PIL5 - transcription factor pif1, GID1B - putative gibberellin receptor gid1l2, GASA1 - ga-responsive gast1 protein-like protein, HB22 - zf-hd ho…
	GO:0009740	gibberellic acid mediated signaling pathway	4.06	6.64e-06	[AT3G28857 - basic helix-loop-helix (bhlh) dna-binding family protein, ZFP6 - zinc finger protein 6, AT4G27250 - rossmann-fold nad(p)-binding domain-containing protein, AT1G17010 - 2-oxoglutarate (2og) and fe(ii)-dependent oxygenase superfamily protein, PIL5 - transcription factor pif1, GID1B - putative gibberellin receptor gid1l2, GASA1 - ga-responsive gast1 protein-like protein, HB22 - zf-hd ho…
	GO:0048453	sepal formation	3.89	0.00026	[AT3G15550 - hypothetical protein, AT1G72250 - di-glucose binding protein with kinesin motor domain, KINESIN-12B - kinesin-like protein kin12b, AT1G63100 - scarecrow-like protein 28, ROXY1 - glutaredoxin-c7, AT4G27510 - hypothetical protein, CYP71 - cyclophilin71, EDE1 - hypothetical protein, AT4G21820 - binding / calmodulin binding protein]
	GO:0009739	response to gibberellin	3.75	8.03e-05	[GASA1 - ga-responsive gast1 protein-like protein, AS1 - transcription factor as1, CCA1 - protein cca1, GASA4 - gibberellin-regulated protein 4, AT3G09600 - myb-like transcription factor, AT1G74670 - gibberellin-regulated protein 6, AT1G70000 - myb-like transcription factor, GID1C - putative gibberellin receptor gid1l3, GID1B - putative gibberellin receptor gid1l2, AT5G47390 - myb-like transcript…
	GO:0048451	petal formation	3.75	0.00036	[AT3G15550 - hypothetical protein, AT1G72250 - di-glucose binding protein with kinesin motor domain, KINESIN-12B - kinesin-like protein kin12b, AT1G63100 - scarecrow-like protein 28, ROXY1 - glutaredoxin-c7, AT4G27510 - hypothetical protein, CYP71 - cyclophilin71, EDE1 - hypothetical protein, AT4G21820 - binding / calmodulin binding protein]
	GO:0031407	oxylipin metabolic process	3.61	0.000489	[AT1G23740 - alkenal/one oxidoreductase, PLA2A - phospholipase a 2a, LOX5 - lipoxygenase 5, HPT1 - homogentisate phytyltransferase 1, CRD1 - magnesium-protoporphyrin ix monomethyl ester [oxidative] cyclase, OPR2 - 12-oxophytodienoate reductase 2, OPR1 - 12-oxophytodienoate reductase 1, AT4G05160 - 4-coumarate--coa ligase-like 7, LOX1 - lipoxygenase 1]
	GO:0031408	oxylipin biosynthetic process	3.61	0.000489	[AT1G23740 - alkenal/one oxidoreductase, PLA2A - phospholipase a 2a, LOX5 - lipoxygenase 5, HPT1 - homogentisate phytyltransferase 1, CRD1 - magnesium-protoporphyrin ix monomethyl ester [oxidative] cyclase, OPR2 - 12-oxophytodienoate reductase 2, OPR1 - 12-oxophytodienoate reductase 1, AT4G05160 - 4-coumarate--coa ligase-like 7, LOX1 - lipoxygenase 1]
Biological process	GO:0009944	polarity specification of adaxial/abaxial axis	3.55	6.98e-05	[PXY - putative leucine-rich repeat receptor-like protein kinase, PHV - homeobox-leucine zipper protein athb-9, TRN2 - tetraspanin family protein, TMKL1 - putative kinase-like protein tmkl1, AS1 - transcription factor as1, AT1G03620 - elmo/ced-12 family protein, AT5G57130 - clp amino terminal domain-containing protein, AT1G54200 - hypothetical protein, AIL6 - ap2-like ethylene-responsive transcri…
	GO:0065001	specification of axis polarity	3.46	9.28e-05	[PXY - putative leucine-rich repeat receptor-like protein kinase, PHV - homeobox-leucine zipper protein athb-9, TRN2 - tetraspanin family protein, TMKL1 - putative kinase-like protein tmkl1, AS1 - transcription factor as1, AT1G03620 - elmo/ced-12 family protein, AT1G54200 - hypothetical protein, AT5G57130 - clp amino terminal domain-containing protein, AIL6 - ap2-like ethylene-responsive transcri…
	GO:0010089	xylem development	3.31	0.000534	[PXY - putative leucine-rich repeat receptor-like protein kinase, AT3G21710 - hypothetical protein, TBL36 - protein trichome birefringence-like 36, VND1 - vascular related nac-domain protein 1, AIL6 - ap2-like ethylene-responsive transcription factor ail6, GAUT12 - probable galacturonosyltransferase 12, REV - homeobox-leucine zipper protein revoluta, AT5G05340 - peroxidase 52, AT2G46760 - d-arabi…
	GO:0009636	response to toxic substance	3.31	0.000534	[GSTU3 - glutathione s-transferase tau 3, AT2G37770 - aldo-keto reductase family 4 member c9, GSTU4 - glutathione s-transferase u4, AT5G39050 - phenolic glucoside malonyltransferase 1, GSTU25 - glutathione s-transferase tau 25, GSTF12 - glutathione s-transferase phi 12, GSTF11 - glutathione s-transferase f11, UGT73B4 - udp-glycosyltransferase 73b4, GSTU19 - glutathione s-transferase tau 19, AT3G2…
	GO:0009751	response to salicylic acid	3.24	8.98e-06	[PRB1 - pathogenesis-related protein 1, AS1 - transcription factor as1, MYB14 - myb domain protein 14, CCA1 - protein cca1, MYB48 - transcription factor myb48, AT3G09600 - myb-like transcription factor, MYB45 - myb domain protein 45, OPR1 - 12-oxophytodienoate reductase 1, AT5G47390 - myb-like transcription factor family protein, MYB62 - r2r3-myb transcription family, GAMMA-VPE - vacuolar-process…
	GO:0015706	nitrate transport	2.89	1.7e-05	[AT5G51160 - ankyrin repeat-containing protein, PR4 - pathogenesis-related 4, AT3G21710 - hypothetical protein, AT4G15610 - hypothetical protein, ZFP6 - zinc finger protein 6, TIP2;2 - tonoplast intrinsic protein 2;2, AT3G62040 - haloacid dehalogenase-like hydrolase superfamily protein, AT1G18880 - probable peptide/nitrate transporter, NRT1.7 - nitrate transporter 1.7, AT1G02360 - putative chitin…
	GO:0010167	response to nitrate	2.85	5.53e-05	[AT5G51160 - ankyrin repeat-containing protein, PR4 - pathogenesis-related 4, AT3G21710 - hypothetical protein, AT4G15610 - hypothetical protein, ZFP6 - zinc finger protein 6, TIP2;2 - tonoplast intrinsic protein 2;2, AT3G62040 - haloacid dehalogenase-like hydrolase superfamily protein, AT1G18880 - probable peptide/nitrate transporter, AT1G02360 - putative chitinase, EP3 - chitinase class iv, PAP…
	GO:0014070	response to organic cyclic compound	2.77	3.95e-09	[PRB1 - pathogenesis-related protein 1, AT1G56220 - dormancy/auxin associated protein, AS1 - transcription factor as1, AT2G39370 - probable membrane-associated kinase regulator 4, AT3G09600 - myb-like transcription factor, AT3G26760 - rossmann-fold nad(p)-binding domain-containing protein, MYB45 - myb domain protein 45, AT5G47390 - myb-like transcription factor family protein, GSTU19 - glutathion…
	GO:0010583	response to cyclopentenone	2.67	0.000521	[GSTU4 - glutathione s-transferase u4, AT2G39370 - probable membrane-associated kinase regulator 4, AT4G15610 - hypothetical protein, GSTU19 - glutathione s-transferase tau 19, CYCA1;1 - cyclin-a1-1, AT3G02120 - hydroxyproline-rich glycoprotein-like protein, TOPII - dna topoisomerase 2, MYB108 - putative transcription factor myb108, ATAUX2-11 - auxin-responsive protein iaa4, PBP1 - pinoid-binding…
	GO:0010075	regulation of meristem growth	2.66	9.63e-06	[PHV - homeobox-leucine zipper protein athb-9, TMKL1 - putative kinase-like protein tmkl1, FRA1 - kinesin-like protein fra1, AT1G03620 - elmo/ced-12 family protein, MFP1 - mar-binding filament-like protein 1, REV - homeobox-leucine zipper protein revoluta, AT1G47670 - lysine histidine transporter-like 8, MYB62 - r2r3-myb transcription family, AT2G05790 - o-glycosyl hydrolases family 17 protein, P…
	GO:0015698	inorganic anion transport	2.64	1.16e-05	[AT5G51160 - ankyrin repeat-containing protein, AT3G21710 - hypothetical protein, PR4 - pathogenesis-related 4, AT4G15610 - hypothetical protein, ZFP6 - zinc finger protein 6, TIP2;2 - tonoplast intrinsic protein 2;2, AT3G62040 - haloacid dehalogenase-like hydrolase superfamily protein, AHP1 - histidine-containing phosphotransmitter 1, AT1G18880 - probable peptide/nitrate transporter, NRT1.7 - ni…
	GO:0000041	transition metal ion transport	2.55	0.000247	[AT5G51160 - ankyrin repeat-containing protein, AT3G21710 - hypothetical protein, AT3G54040 - par1 protein, ZIP5 - fe(ii) transporter isolog family protein zip5, ZFP6 - zinc finger protein 6, CCH - copper chaperone, FER4 - ferritin 4, AT3G24450 - heavy metal transport/detoxification domain-containing protein, AHP1 - histidine-containing phosphotransmitter 1, AT1G18880 - probable peptide/nitrate t…
	GO:0009723	response to ethylene	2.36	2.72e-05	[PR4 - pathogenesis-related 4, PRB1 - pathogenesis-related protein 1, AT3G09600 - myb-like transcription factor, WRKY75 - putative wrky transcription factor 75, CYP81D8 - cytochrome p450, family 81, subfamily d, polypeptide 8, AT5G47390 - myb-like transcription factor family protein, MYB108 - putative transcription factor myb108, AT3G28580 - aaa-type atpase family protein, EBF1 - ein3-binding f-b…
	GO:0048509	regulation of meristem development	2.28	6.65e-05	[PHV - homeobox-leucine zipper protein athb-9, AT1G03620 - elmo/ced-12 family protein, AT1G47670 - lysine histidine transporter-like 8, PXY - putative leucine-rich repeat receptor-like protein kinase, AIL6 - ap2-like ethylene-responsive transcription factor ail6, AT1G78060 - putative beta-d-xylosidase 7, CYP71 - cyclophilin71, AFO - axial regulator yabby 1, AT2G05920 - subtilase-like protein, MIF…
	GO:0000911	cytokinesis by cell plate formation	2.12	0.000298	[AT3G44050 - kinesin motor protein-like protein, ATN - tangled1-like prtoein, AT5G60930 - kinesin family member 4/7/21/27, AT5G15510 - tpx2 (targeting protein for xklp2) family protein, AT4G17000 - hypothetical protein, FZR3 - protein fizzy-related 3, ICK6 - cyclin-dependent kinase inhibitor 3, AT3G02120 - hydroxyproline-rich glycoprotein-like protein, CYCA1;1 - cyclin-a1-1, AT4G21820 - binding /…
	GO:0048646	anatomical structure formation involved in morphogenesis	2.08	0.000522	[LTP12 - non-specific lipid-transfer protein 12, LOX5 - lipoxygenase 5, SHT - spermidine hydroxycinnamoyl transferase, AS1 - transcription factor as1, MIOX5 - myo-inositol oxygenase 5, KINESIN-12B - kinesin-like protein kin12b, ROXY1 - glutaredoxin-c7, MIOX2 - myo-inositol oxygenase 2, AT4G27510 - hypothetical protein, LOX1 - lipoxygenase 1, PLP1 - patatin-related phospholipase a, AT4G21820 - bin…
	GO:0009267	cellular response to starvation	2.06	0.000806	[AT5G51160 - ankyrin repeat-containing protein, AT5G09570 - cox19-like chch family protein, AT3G21710 - hypothetical protein, ALN - allantoinase, SAG21 - senescence-associated protein, MYB34 - myb domain protein 34, ASN1 - asparagine synthetase [glutamine-hydrolyzing], ZFP6 - zinc finger protein 6, CARA - carbamoyl phosphate synthetase a, WRKY75 - putative wrky transcription factor 75, AT5G01750 …
	GO:0032506	cytokinetic process	2.05	0.000393	[AT3G44050 - kinesin motor protein-like protein, ATN - tangled1-like prtoein, AT5G60930 - kinesin family member 4/7/21/27, AT4G17000 - hypothetical protein, FZR3 - protein fizzy-related 3, ICK6 - cyclin-dependent kinase inhibitor 3, CYCA1;1 - cyclin-a1-1, AT3G02120 - hydroxyproline-rich glycoprotein-like protein, TOPII - dna topoisomerase 2, AT4G21820 - binding / calmodulin binding protein, AT3G5…
	GO:1902410	mitotic cytokinetic process	2.05	0.000393	[AT3G44050 - kinesin motor protein-like protein, ATN - tangled1-like prtoein, AT5G60930 - kinesin family member 4/7/21/27, AT4G17000 - hypothetical protein, FZR3 - protein fizzy-related 3, ICK6 - cyclin-dependent kinase inhibitor 3, CYCA1;1 - cyclin-a1-1, AT3G02120 - hydroxyproline-rich glycoprotein-like protein, TOPII - dna topoisomerase 2, AT4G21820 - binding / calmodulin binding protein, AT3G5…
	GO:0007017	microtubule-based process	1.96	0.000201	[AT3G44050 - kinesin motor protein-like protein, ATN - tangled1-like prtoein, AT1G61210 - transducin/wd-40 repeat-containing protein, AT5G60930 - kinesin family member 4/7/21/27, AT4G17000 - hypothetical protein, FZR3 - protein fizzy-related 3, ICK6 - cyclin-dependent kinase inhibitor 3, AT3G02120 - hydroxyproline-rich glycoprotein-like protein, TOPII - dna topoisomerase 2, KP1 - kinesin-like pro…
	GO:0033993	response to lipid	1.84	3.27e-05	[DI21 - drought-induced 21 protein, AS1 - transcription factor as1, AT1G56220 - dormancy/auxin associated protein, AT1G61210 - transducin/wd-40 repeat-containing protein, AT2G39370 - probable membrane-associated kinase regulator 4, AT3G09600 - myb-like transcription factor, AT3G26760 - rossmann-fold nad(p)-binding domain-containing protein, PLDALPHA1 - phospholipase d alpha 1, ABF2 - abscisic aci…
	GO:0001101	response to acid chemical	1.83	1.93e-08	[DI21 - drought-induced 21 protein, AT1G66180 - aspartyl protease family protein, ST2A - sulfotransferase 2a, PR4 - pathogenesis-related 4, AS1 - transcription factor as1, AT1G61210 - transducin/wd-40 repeat-containing protein, MYB45 - myb domain protein 45, ABF2 - abscisic acid responsive elements-binding factor 2, AT3G62040 - haloacid dehalogenase-like hydrolase superfamily protein, GSTU19 - gl…
	GO:0040008	regulation of growth	1.83	0.000651	[AT3G28857 - basic helix-loop-helix (bhlh) dna-binding family protein, PHV - homeobox-leucine zipper protein athb-9, AT1G03620 - elmo/ced-12 family protein, FZR3 - protein fizzy-related 3, AT5G47390 - myb-like transcription factor family protein, AT1G47670 - lysine histidine transporter-like 8, PXY - putative leucine-rich repeat receptor-like protein kinase, CYP83B1 - cytochrome p450 83b1, KDR - …
	GO:1903047	mitotic cell cycle process	1.83	0.000651	[AT3G44050 - kinesin motor protein-like protein, AT4G15890 - condensation complex subunit 1 domain-containing protein, ATN - tangled1-like prtoein, AT2G20635 - protein kinase and mad3-bub1-i domain-containing protein, AT5G60930 - kinesin family member 4/7/21/27, UVI4 - uv-b-insensitive 4, AT4G17000 - hypothetical protein, FZR3 - protein fizzy-related 3, YKT61 - vamp-like protein ykt61, RAD54 - ra…
	GO:0097305	response to alcohol	1.75	0.000258	[DI21 - drought-induced 21 protein, AT1G56220 - dormancy/auxin associated protein, AT2G39370 - probable membrane-associated kinase regulator 4, AT1G61210 - transducin/wd-40 repeat-containing protein, AT3G09600 - myb-like transcription factor, AT3G26760 - rossmann-fold nad(p)-binding domain-containing protein, PLDALPHA1 - phospholipase d alpha 1, ABF2 - abscisic acid responsive elements-binding fa…
	GO:0006820	anion transport	1.7	0.000255	[PR4 - pathogenesis-related 4, NAC047 - nac domain containing protein 47, AT5G62680 - glucosinolate transporter-2, UTR2 - udp-galactose transporter 2, AT3G62040 - haloacid dehalogenase-like hydrolase superfamily protein, AT1G47670 - lysine histidine transporter-like 8, NRT1.7 - nitrate transporter 1.7, EP3 - chitinase class iv, ALDH2C4 - aldehyde dehydrogenase 2c4, AT2G41190 - transmembrane amino…
	GO:0071554	cell wall organization or biogenesis	1.63	0.000289	[PHV - homeobox-leucine zipper protein athb-9, WRKY19 - mitogen-activated protein kinase kinase kinase 11, EXLB1 - expansin-like b1, XTH5 - endoxyloglucan transferase a4, GAUT12 - probable galacturonosyltransferase 12, LAC17 - laccase 17, AT3G56310 - melibiase family protein, AGAL2 - alpha-galactosidase 2, NAC007 - nac domain-containing protein 7, AT1G54790 - gdsl esterase/lipase, FRA1 - kinesin-…
	GO:1901700	response to oxygen-containing compound	1.58	3.87e-08	[AT1G66180 - aspartyl protease family protein, IVD - isovaleryl-coa-dehydrogenase, PR4 - pathogenesis-related 4, AT2G32190 - hypothetical protein, AS1 - transcription factor as1, AT1G61210 - transducin/wd-40 repeat-containing protein, AT3G62040 - haloacid dehalogenase-like hydrolase superfamily protein, Hsp70b - heat shock protein 70b, AT2G37770 - aldo-keto reductase family 4 member c9, PBP1 - pi…
	GO:0006952	defense response	1.49	0.000174	[PR4 - pathogenesis-related 4, AS1 - transcription factor as1, WRKY19 - mitogen-activated protein kinase kinase kinase 11, TGA4 - transcription factor tga4, AT4G33920 - putative protein phosphatase 2c 63, AT4G29520 - hypothetical protein, AT5G66900 - cc-nbs-lrr class disease resistance protein, AT5G41540 - tir-nbs-lrr class disease resistance protein, ALDH2C4 - aldehyde dehydrogenase 2c4, BAP2 - …
	GO:0055114	oxidation-reduction process	1.47	4.47e-05	[IVD - isovaleryl-coa-dehydrogenase, CYP86A8 - cytochrome p450, family 86, subfamily a, polypeptide 8, NCED4 - nine-cis-epoxycarotenoid dioxygenase 4, LAC17 - laccase 17, AT2G37770 - aldo-keto reductase family 4 member c9, XRN3 - 5'-3' exoribonuclease 3, PNP-A - plant natriuretic peptide a, AT3G56310 - melibiase family protein, FAD2 - omega-6 fatty acid desaturase, AT5G06060 - putative tropine de…
	GO:0009725	response to hormone	1.43	0.000934	[DI21 - drought-induced 21 protein, ST2A - sulfotransferase 2a, PR4 - pathogenesis-related 4, AS1 - transcription factor as1, AT1G61210 - transducin/wd-40 repeat-containing protein, AT2G39370 - probable membrane-associated kinase regulator 4, AT3G26760 - rossmann-fold nad(p)-binding domain-containing protein, ABF2 - abscisic acid responsive elements-binding factor 2, CYP81D8 - cytochrome p450, fa…
	GO:0010033	response to organic substance	1.35	0.000234	[AT1G66180 - aspartyl protease family protein, IVD - isovaleryl-coa-dehydrogenase, PR4 - pathogenesis-related 4, AT2G32190 - hypothetical protein, AS1 - transcription factor as1, AT1G61210 - transducin/wd-40 repeat-containing protein, FZR3 - protein fizzy-related 3, CYP81D8 - cytochrome p450, family 81, subfamily d, polypeptide 8, AT3G09870 - saur-like auxin-responsive protein, PBP1 - pinoid-bind…
	GO:0042221	response to chemical	1.33	1.89e-05	[IVD - isovaleryl-coa-dehydrogenase, AT1G66180 - aspartyl protease family protein, PR4 - pathogenesis-related 4, AT2G32190 - hypothetical protein, AT5G39050 - phenolic glucoside malonyltransferase 1, AS1 - transcription factor as1, AT1G61210 - transducin/wd-40 repeat-containing protein, AT3G62040 - haloacid dehalogenase-like hydrolase superfamily protein, Hsp70b - heat shock protein 70b, FZR3 - p…
	GO:0006950	response to stress	1.27	4.77e-05	[AT1G61210 - transducin/wd-40 repeat-containing protein, FZR3 - protein fizzy-related 3, AT5G41540 - tir-nbs-lrr class disease resistance protein, BAP2 - bon1-associated protein 2, XRN3 - 5'-3' exoribonuclease 3, PNP-A - plant natriuretic peptide a, CRT3 - calreticulin-3, AT1G70000 - myb-like transcription factor, OGG1 - 8-oxoguanine-dna glycosylase 1, PIP1;4 - plasma membrane intrinsic protein 1…
	GO:0050896	response to stimulus	1.25	7.15e-07	[AT1G66180 - aspartyl protease family protein, AT5G39050 - phenolic glucoside malonyltransferase 1, AT1G61210 - transducin/wd-40 repeat-containing protein, FZR3 - protein fizzy-related 3, AT5G41540 - tir-nbs-lrr class disease resistance protein, BAP2 - bon1-associated protein 2, XRN3 - 5'-3' exoribonuclease 3, PNP-A - plant natriuretic peptide a, AGAL2 - alpha-galactosidase 2, CRT3 - calreticulin…
	GO:0050113	inositol oxygenase activity	11.24	0.000702	[MIOX5 - myo-inositol oxygenase 5, MIOX1 - inositol oxygenase 1, MIOX2 - myo-inositol oxygenase 2]
	GO:0045735	nutrient reservoir activity	6.87	4.61e-08	[PLA2A - phospholipase a 2a, AT5G43590 - acyl transferase/acyl hydrolase/lysophospholipase-like protein, PLP6 - patatin-like protein 6, AT5G61750 - rmlc-like cupins superfamily protein, PAP85 - cupin family protein, AT5G39150 - germin-like protein subfamily 1 member 17, AT1G07750 - cupin domain-containing protein, AT5G39110 - germin-like protein subfamily 1 member 14, PLP1 - patatin-related phosp…
	GO:0016538	cyclin-dependent protein serine/threonine kinase regulator activity	5.62	0.000282	[CYCB1;1 - cyclin-b1-1, CYCD3;1 - cyclin-d3-1, CYCB2;3 - cyclin-b2-3, CYCA2;3 - cyclin-a2-3, ICK6 - cyclin-dependent kinase inhibitor 3, CYCA1;1 - cyclin-a1-1]
	GO:0004197	cysteine-type endopeptidase activity	4.5	0.000181	[AT5G50260 - kdel-tailed cysteine endopeptidase cep1, AT4G11320 - putative cysteine proteinase, XBCP3 - papain-like cysteine peptidase, BETA-VPE - vacuolar-processing enzyme beta, MC5 - metacaspase 5, XCP2 - xylem cysteine proteinase 2, AMC1 - metacaspase 1, GAMMA-VPE - vacuolar-processing enzyme gamma]
	GO:0043531	ADP binding	4.5	0.000181	[AT3G14460 - lrr and nb-arc domain-containing disease resistance protein, AT3G14470 - nb-arc domain-containing disease resistance protein, AT4G19530 - tir-nbs-lrr class disease resistance protein, WRKY19 - mitogen-activated protein kinase kinase kinase 11, AT5G36930 - tir-nbs-lrr class disease resistance protein, AT4G36150 - tir-nbs-lrr class disease resistance protein, AT5G66900 - cc-nbs-lrr cla…
	GO:0019825	oxygen binding	3.98	3.08e-09	[CYP82C3 - cytochrome p450, family 82, subfamily c, polypeptide 3, CYP83A1 - cytochrome p450 83a1, CYP722A1 - cytochrome p450, family 722, subfamily a, polypeptide 1, CYP708A1 - cytochrome p450, family 708, subfamily a, polypeptide 1, CYP71A26 - cytochrome p450 71a26, CYP86A8 - cytochrome p450, family 86, subfamily a, polypeptide 8, CYP716A1 - cytochrome p450, family 716, subfamily a, polypeptide…
Molecular function	GO:0003777	microtubule motor activity	3.88	0.000123	[AT3G44050 - kinesin motor protein-like protein, FRA1 - kinesin-like protein fra1, AT1G72250 - di-glucose binding protein with kinesin motor domain, AT1G23220 - dynein light chain type 1-like protein, KINESIN-12B - kinesin-like protein kin12b, AT2G37420 - atp binding microtubule motor family protein, AT5G60930 - kinesin family member 4/7/21/27, AT2G36200 - kinesin family protein, AT1G18550 - atp …
	GO:0003774	motor activity	3.43	0.000195	[AT3G44050 - kinesin motor protein-like protein, FRA1 - kinesin-like protein fra1, AT1G72250 - di-glucose binding protein with kinesin motor domain, AT1G23220 - dynein light chain type 1-like protein, XI-I - putative myosin, KINESIN-12B - kinesin-like protein kin12b, AT2G37420 - atp binding microtubule motor family protein, AT5G60930 - kinesin family member 4/7/21/27, AT2G36200 - kinesin family p…
	GO:0004857	enzyme inhibitor activity	2.87	0.000638	[AT2G38870 - pr-6 proteinase inhibitor family protein, CYS2 - cysteine proteinase inhibitor 2, PGIP1 - polygalacturonase inhibitor 1, AT5G38610 - plant invertase/pectin methylesterase inhibitor superfamily protein, AT4G02300 - probable pectinesterase/pectinesterase inhibitor 39, PYL5 - abscisic acid receptor pyl5, AT1G17860 - kunitz type trypsin and protease inhibitor domain-containing protein, A…
	GO:0004497	monooxygenase activity	2.81	0.00011	[ATR1 - nadph--cytochrome p450 reductase 1, XF1 - probable squalene epoxidase 1, CYP83A1 - cytochrome p450 83a1, CYP708A1 - cytochrome p450, family 708, subfamily a, polypeptide 1, CYP722A1 - cytochrome p450, family 722, subfamily a, polypeptide 1, CYP86A8 - cytochrome p450, family 86, subfamily a, polypeptide 8, CYP716A1 - cytochrome p450, family 716, subfamily a, polypeptide 1, CRD1 - magnesium…
	GO:0046906	tetrapyrrole binding	2.51	6.01e-05	[CYP83A1 - cytochrome p450 83a1, CYP708A1 - cytochrome p450, family 708, subfamily a, polypeptide 1, CYP722A1 - cytochrome p450, family 722, subfamily a, polypeptide 1, AT1G49570 - peroxidase, CYP86A8 - cytochrome p450, family 86, subfamily a, polypeptide 8, CB5-E - cytochrome b5 isoform e, CYP716A1 - cytochrome p450, family 716, subfamily a, polypeptide 1, AT5G05340 - peroxidase 52, LHCB4.2 - li…
	GO:0016705	oxidoreductase activity, acting on paired donors, with incorporation or reduction of molecular oxygen	2.46	1.73e-05	[XF1 - probable squalene epoxidase 1, CYP86A8 - cytochrome p450, family 86, subfamily a, polypeptide 8, AT5G07800 - flavin-containing monooxygenase fmo gs-ox-like 9, CYP83B1 - cytochrome p450 83b1, FAD2 - omega-6 fatty acid desaturase, EFE - 1-aminocyclopropane-1-carboxylate oxidase, AT3G19010 - 2-oxoglutarate (2og) and fe(ii)-dependent oxygenase superfamily protein, AT3G19000 - 2-oxoglutarate (2…
	GO:0020037	heme binding	2.46	0.000556	[CYP83A1 - cytochrome p450 83a1, CYP722A1 - cytochrome p450, family 722, subfamily a, polypeptide 1, AT1G49570 - peroxidase, CYP708A1 - cytochrome p450, family 708, subfamily a, polypeptide 1, CB5-E - cytochrome b5 isoform e, CYP86A8 - cytochrome p450, family 86, subfamily a, polypeptide 8, CYP716A1 - cytochrome p450, family 716, subfamily a, polypeptide 1, AT5G05340 - peroxidase 52, AT4G11290 - …
	GO:0005506	iron ion binding	2.45	0.000405	[CYP83A1 - cytochrome p450 83a1, MIOX5 - myo-inositol oxygenase 5, CYP722A1 - cytochrome p450, family 722, subfamily a, polypeptide 1, CYP708A1 - cytochrome p450, family 708, subfamily a, polypeptide 1, CYP86A8 - cytochrome p450, family 86, subfamily a, polypeptide 8, CYP716A1 - cytochrome p450, family 716, subfamily a, polypeptide 1, AT1G17010 - 2-oxoglutarate (2og) and fe(ii)-dependent oxygenas…
	GO:0052689	carboxylic ester hydrolase activity	2.37	5.13e-05	[AT1G28610 - gdsl esterase/lipase, AT3G26430 - gdsl esterase/lipase, AT1G54790 - gdsl esterase/lipase, AT5G26670 - pectinacetylesterase family protein, MES1 - methyl esterase 1, AT1G02810 - pectinesterase 7, AT1G28580 - gdsl esterase/lipase, AT3G11210 - gdsl esterase/lipase, C/VIF2 - cell wall / vacuolar inhibitor of fructosidase 2, PLP1 - patatin-related phospholipase a, MES3 - methyl esterase 3…
	GO:0003682	chromatin binding	2.18	0.000647	[MYB34 - myb domain protein 34, AT4G15890 - condensation complex subunit 1 domain-containing protein, AS1 - transcription factor as1, APRR2 - pseudo-response regulator 2, MYB88 - myb domain protein 88, CCA1 - protein cca1, MYB48 - transcription factor myb48, MYB14 - myb domain protein 14, AT3G09600 - myb-like transcription factor, MYB45 - myb domain protein 45, AT5G47390 - myb-like transcription …
	GO:0004553	hydrolase activity, hydrolyzing O-glycosyl compounds	2.15	0.000139	[FRUCT5 - beta-fructofuranosidase, insoluble isoenzyme cwinv3, XTH5 - endoxyloglucan transferase a4, GH9B1 - endo-1,4-beta-glucanase, EP3 - chitinase class iv, GUS3 - glucuronidase 3, AT3G56310 - melibiase family protein, AGAL2 - alpha-galactosidase 2, XTH30 - probable xyloglucan endotransglucosylase/hydrolase 30, BXL1 - bifunctional {beta}-d-xylosidase/{alpha}-l-arabinofuranosidase, AT4G16260 - …
	GO:0016798	hydrolase activity, acting on glycosyl bonds	2.14	6.09e-05	[FRUCT5 - beta-fructofuranosidase, insoluble isoenzyme cwinv3, XTH5 - endoxyloglucan transferase a4, URH2 - putative uridine nucleosidase 2, GH9B1 - endo-1,4-beta-glucanase, EP3 - chitinase class iv, AT3G12710 - putative 3-methyladenine glycosylase i, GUS3 - glucuronidase 3, AT3G56310 - melibiase family protein, AGAL2 - alpha-galactosidase 2, XTH30 - probable xyloglucan endotransglucosylase/hydro…
	GO:0003700	transcription factor activity, sequence-specific DNA binding	1.73	1.24e-06	[NAC047 - nac domain containing protein 47, PHV - homeobox-leucine zipper protein athb-9, APRR2 - pseudo-response regulator 2, AS1 - transcription factor as1, WRKY19 - mitogen-activated protein kinase kinase kinase 11, TGA4 - transcription factor tga4, ICE1 - transcription factor ice1, NF-YB3 - nuclear transcription factor y subunit b-3, MYB45 - myb domain protein 45, ABF2 - abscisic acid respons…
	GO:0001071	nucleic acid binding transcription factor activity	1.73	1.34e-06	[NAC047 - nac domain containing protein 47, PHV - homeobox-leucine zipper protein athb-9, APRR2 - pseudo-response regulator 2, AS1 - transcription factor as1, WRKY19 - mitogen-activated protein kinase kinase kinase 11, TGA4 - transcription factor tga4, ICE1 - transcription factor ice1, NF-YB3 - nuclear transcription factor y subunit b-3, MYB45 - myb domain protein 45, ABF2 - abscisic acid respons…
	GO:0016491	oxidoreductase activity	1.57	8.66e-06	[IVD - isovaleryl-coa-dehydrogenase, AT1G49570 - peroxidase, CYP86A8 - cytochrome p450, family 86, subfamily a, polypeptide 8, AT3G26760 - rossmann-fold nad(p)-binding domain-containing protein, AT4G27250 - rossmann-fold nad(p)-binding domain-containing protein, NCED4 - nine-cis-epoxycarotenoid dioxygenase 4, LAC17 - laccase 17, AT1G59960 - nad(p)-linked oxidoreductase superfamily protein, MIOX2 …
	GO:0003677	DNA binding	1.37	0.000865	[NAC047 - nac domain containing protein 47, PHV - homeobox-leucine zipper protein athb-9, APRR2 - pseudo-response regulator 2, AS1 - transcription factor as1, TGA4 - transcription factor tga4, WRKY19 - mitogen-activated protein kinase kinase kinase 11, ICE1 - transcription factor ice1, NF-YB3 - nuclear transcription factor y subunit b-3, MYB45 - myb domain protein 45, ABF2 - abscisic acid respons…
	GO:0000323	lytic vacuole	5.62	0.00095	[AT5G50260 - kdel-tailed cysteine endopeptidase cep1, AT4G11320 - putative cysteine proteinase, XBCP3 - papain-like cysteine peptidase, XCP2 - xylem cysteine proteinase 2, GAMMA-VPE - vacuolar-processing enzyme gamma]
	GO:0005871	kinesin complex	4.37	0.00057	[AT3G44050 - kinesin motor protein-like protein, AT1G72250 - di-glucose binding protein with kinesin motor domain, AT2G37420 - atp binding microtubule motor family protein, AT5G60930 - kinesin family member 4/7/21/27, AT2G36200 - kinesin family protein, AT1G18550 - atp binding microtubule motor family protein, KP1 - kinesin-like protein 1]
Cellular component	GO:0005875	microtubule associated complex	3.31	0.000534	[AT3G44050 - kinesin motor protein-like protein, AT1G72250 - di-glucose binding protein with kinesin motor domain, ATN - tangled1-like prtoein, AT1G61210 - transducin/wd-40 repeat-containing protein, AT1G23220 - dynein light chain type 1-like protein, AT2G37420 - atp binding microtubule motor family protein, AT5G60930 - kinesin family member 4/7/21/27, AT2G36200 - kinesin family protein, AT1G1855…
	GO:0009505	plant-type cell wall	2.38	2.34e-05	[AT1G03220 - aspartyl protease-like protein, AT5G50260 - kdel-tailed cysteine endopeptidase cep1, AT2G38380 - peroxidase 22, GUS3 - glucuronidase 3, AT1G03230 - aspartyl protease-like protein, AT3G56310 - melibiase family protein, AGAL2 - alpha-galactosidase 2, BXL1 - bifunctional {beta}-d-xylosidase/{alpha}-l-arabinofuranosidase, PAP85 - cupin family protein, AT2G45220 - putative pectinesterase/…
	GO:0005576	extracellular region	1.99	3.4e-17	[AT1G66180 - aspartyl protease family protein, AT1G03220 - aspartyl protease-like protein, PR4 - pathogenesis-related 4, CYP86A8 - cytochrome p450, family 86, subfamily a, polypeptide 8, EXLB1 - expansin-like b1, AT5G38990 - malectin/receptor-like protein kinase family protein, XTH5 - endoxyloglucan transferase a4, LAC17 - laccase 17, AT5G39150 - germin-like protein subfamily 1 member 17, CYP81D8…
	GO:0048046	apoplast	1.95	7.26e-05	[FRUCT5 - beta-fructofuranosidase, insoluble isoenzyme cwinv3, XTH5 - endoxyloglucan transferase a4, LAC17 - laccase 17, AT5G39150 - germin-like protein subfamily 1 member 17, AT5G39110 - germin-like protein subfamily 1 member 14, AT3G05950 - germin-like protein subfamily 1 member 7, PNP-A - plant natriuretic peptide a, AT3G56310 - melibiase family protein, AGAL2 - alpha-galactosidase 2, BXL1 - b…
	GO:0030312	external encapsulating structure	1.89	4.46e-06	[AT1G03220 - aspartyl protease-like protein, XTH5 - endoxyloglucan transferase a4, Hsp70b - heat shock protein 70b, GUS3 - glucuronidase 3, PNP-A - plant natriuretic peptide a, AT3G56310 - melibiase family protein, AT1G03230 - aspartyl protease-like protein, AGAL2 - alpha-galactosidase 2, BXL1 - bifunctional {beta}-d-xylosidase/{alpha}-l-arabinofuranosidase, BGLU15 - beta glucosidase 15, AT1G7806…
	GO:0005618	cell wall	1.89	4.46e-06	[AT1G03220 - aspartyl protease-like protein, XTH5 - endoxyloglucan transferase a4, Hsp70b - heat shock protein 70b, GUS3 - glucuronidase 3, PNP-A - plant natriuretic peptide a, AT3G56310 - melibiase family protein, AT1G03230 - aspartyl protease-like protein, AGAL2 - alpha-galactosidase 2, BXL1 - bifunctional {beta}-d-xylosidase/{alpha}-l-arabinofuranosidase, BGLU15 - beta glucosidase 15, AT1G7806…
